# Supplementary material for: Site-Dependent Relationships Between Fungal Community Composition, Plant Genotypic Diversity and Environmental Drivers in a Salix Biomass System
Source: Front Fungal Biol. 2021 Aug 13;2:671270. doi: 10.3389/ffunb.2021.671270 (PMC10512226; doi:10.3389/ffunb.2021.671270)
Supplement: Supplementary file 2 [file Table_2.xlsx]

## Sheet: Table S2a
Table S2a Relative abundance (rarefied data) for the 446 most common identified study-level species hypothesis (SH) or operational taxonomic units (OTUs) in soil samples from Salix genotype trials in Uppsala, Sweden and Rostock, Germany
1, 2 Sampling was done in April 2014 (pre-planting), 2015, 2016 and 2017 for comparisons between years, and additionally in August and November 2016 to allow for seasonal comparisons
3 Genotypes were grown in monoculture, 2-, 3- and 4-mixtures. Rostock have two genotypes in monoculture and 2-mixture (C, D and CD)
4 Genotypes correspond to A = "Björn", B = "Jorr", C = "Loden" and D = "Tora"
Site	Year 1	Month 2	Diversity level 3	Genotypes 4	Plot	Block	Ascomycota	Pezizella	Pyrenopeziza millegrana	Pleosporales	Cladosporium delicatulum	Nectriaceae	Inocybe curvipes	Hebeloma alpinum	Mortierella sp.	Gibberella tricincta	Plagiostoma sp.	Ascomycota	Pleosporales	Pyronemataceae	Ciliolarina sp.	Exophiala sp.	Helotiales	Lasiobelonium lanceolatum	Sordariomycetes	Penicillium sp.	Sordariomycetes	Bionectriaceae	Lentaria afflata	Hyaloscyphaceae	Sordariomycetes	Helotiales	Mortierella sp.	Sordariomycetes	Helotiales	Cystofilobasidiales	Ascomycota	Sordariomycetes	Helotiales	Helotiales	Pleosporales	Sordariomycetes	Pleosporales	Nectriaceae	Hypocreales	Rutstroemia sp.	Skyttea sp.	Ascomycota	Pleosporales
Uppsala	2014	Apr	1mono	A	5	1	0.0952380952380952	0.0476190476190476	0.0535714285714286	0.0773809523809524	0.0238095238095238	0.0476190476190476	0	0	0.0416666666666667	0.0238095238095238	0	0.0535714285714286	0	0	0.0178571428571429	0.0119047619047619	0	0.0119047619047619	0.0476190476190476	0.0238095238095238	0.0178571428571429	0	0.0119047619047619	0	0.0178571428571429	0	0	0.0119047619047619	0	0	0.0297619047619048	0.0178571428571429	0.00595238095238095	0	0	0.0119047619047619	0.0119047619047619	0	0	0	0	0	0
Uppsala	2014	Apr	1mono	A	37	3	0.125	0.0535714285714286	0.0416666666666667	0.0416666666666667	0.0654761904761905	0.0535714285714286	0	0	0.0416666666666667	0.0119047619047619	0	0.0357142857142857	0	0	0.0119047619047619	0.0119047619047619	0	0	0.0178571428571429	0.0119047619047619	0.0119047619047619	0.0238095238095238	0.0119047619047619	0	0.0714285714285714	0	0	0	0	0	0.0119047619047619	0.00595238095238095	0.00595238095238095	0	0	0.0119047619047619	0.00595238095238095	0	0.00595238095238095	0	0	0	0
Uppsala	2015	Apr	1mono	A	5	1	0.0833333333333333	0.107142857142857	0.0535714285714286	0.125	0.0297619047619048	0.0833333333333333	0	0	0.0178571428571429	0.0119047619047619	0	0.0595238095238095	0.00595238095238095	0	0.0178571428571429	0.0416666666666667	0	0	0	0	0	0.00595238095238095	0	0	0	0	0	0.0119047619047619	0	0	0.00595238095238095	0.00595238095238095	0	0	0	0.0178571428571429	0.0178571428571429	0	0.0119047619047619	0	0.00595238095238095	0	0
Uppsala	2015	Apr	1mono	A	28	2	0.0535714285714286	0.0952380952380952	0.0357142857142857	0.0654761904761905	0.00595238095238095	0.0654761904761905	0	0	0.0714285714285714	0.0178571428571429	0	0.0297619047619048	0	0	0	0.0119047619047619	0	0	0.0119047619047619	0.0119047619047619	0.00595238095238095	0.0119047619047619	0.0476190476190476	0	0	0	0.0119047619047619	0.0178571428571429	0	0.0119047619047619	0.0297619047619048	0.00595238095238095	0.00595238095238095	0	0	0	0.0119047619047619	0	0	0	0	0	0
Uppsala	2015	Apr	1mono	A	37	3	0.0714285714285714	0.0654761904761905	0.0357142857142857	0.0297619047619048	0	0.0833333333333333	0	0	0.0297619047619048	0.0119047619047619	0	0.0297619047619048	0.0178571428571429	0	0.0476190476190476	0.0178571428571429	0	0	0.0178571428571429	0.00595238095238095	0.00595238095238095	0.0119047619047619	0.0119047619047619	0	0.00595238095238095	0	0.00595238095238095	0.0119047619047619	0	0.0119047619047619	0.00595238095238095	0.0119047619047619	0.00595238095238095	0	0	0	0.00595238095238095	0	0.00595238095238095	0	0.00595238095238095	0	0
Uppsala	2016	Apr	1mono	A	5	1	0.130952380952381	0.0476190476190476	0.0595238095238095	0.0416666666666667	0.00595238095238095	0.0476190476190476	0	0	0.0178571428571429	0.0119047619047619	0.0952380952380952	0.0119047619047619	0.0238095238095238	0.00595238095238095	0	0.00595238095238095	0.0238095238095238	0.00595238095238095	0	0	0	0	0	0.00595238095238095	0.0119047619047619	0	0	0	0.0178571428571429	0	0	0	0	0.00595238095238095	0.00595238095238095	0	0.0119047619047619	0	0	0	0	0.00595238095238095	0
Uppsala	2016	Apr	1mono	A	28	2	0.0654761904761905	0.0773809523809524	0.0535714285714286	0.0416666666666667	0.0476190476190476	0.0238095238095238	0	0.00595238095238095	0.0297619047619048	0.0297619047619048	0	0.0238095238095238	0.0357142857142857	0	0.00595238095238095	0.00595238095238095	0.172619047619048	0	0.0119047619047619	0	0	0	0	0.00595238095238095	0.00595238095238095	0.0714285714285714	0	0	0.00595238095238095	0	0	0	0	0.00595238095238095	0.00595238095238095	0	0	0	0	0.0178571428571429	0	0	0
Uppsala	2016	Apr	1mono	A	37	3	0.130952380952381	0.0833333333333333	0.125	0.0357142857142857	0.107142857142857	0	0	0	0	0.0476190476190476	0.0238095238095238	0.00595238095238095	0.0297619047619048	0.00595238095238095	0	0	0.0238095238095238	0	0	0	0	0	0.00595238095238095	0.00595238095238095	0.00595238095238095	0.0535714285714286	0	0.00595238095238095	0.0238095238095238	0	0	0.0119047619047619	0	0	0.00595238095238095	0	0.00595238095238095	0	0	0	0	0	0
Uppsala	2016	Aug	1mono	A	5	1	0.202380952380952	0.0833333333333333	0.0535714285714286	0.0416666666666667	0.0297619047619048	0.0238095238095238	0	0.00595238095238095	0.0357142857142857	0.00595238095238095	0.0357142857142857	0	0.0119047619047619	0	0.00595238095238095	0.0119047619047619	0	0	0.0238095238095238	0.0178571428571429	0	0.00595238095238095	0.00595238095238095	0	0	0.0119047619047619	0.0119047619047619	0.0238095238095238	0	0.00595238095238095	0.00595238095238095	0	0	0	0	0	0.00595238095238095	0	0	0	0	0	0.00595238095238095
Uppsala	2016	Aug	1mono	A	28	2	0.0535714285714286	0.0297619047619048	0.0416666666666667	0.0357142857142857	0.0952380952380952	0.0238095238095238	0.0178571428571429	0	0.0178571428571429	0.0297619047619048	0.0178571428571429	0	0.0238095238095238	0	0.0238095238095238	0.0119047619047619	0.0297619047619048	0	0	0	0	0	0	0	0.00595238095238095	0.0119047619047619	0	0	0	0.00595238095238095	0	0	0	0	0.00595238095238095	0	0	0.00595238095238095	0	0	0	0	0
Uppsala	2016	Aug	1mono	A	37	3	0.232142857142857	0.0833333333333333	0.0595238095238095	0.0297619047619048	0.0654761904761905	0.0238095238095238	0	0	0.0238095238095238	0.0178571428571429	0	0	0.0119047619047619	0.0119047619047619	0	0.0119047619047619	0.00595238095238095	0	0.0119047619047619	0.00595238095238095	0	0.00595238095238095	0.0119047619047619	0	0.0119047619047619	0.0238095238095238	0	0	0.00595238095238095	0.00595238095238095	0.0119047619047619	0.0119047619047619	0	0	0.00595238095238095	0	0	0.00595238095238095	0.0178571428571429	0.00595238095238095	0	0	0.00595238095238095
Uppsala	2016	Nov	1mono	A	5	1	0.101190476190476	0.0238095238095238	0.0297619047619048	0.0773809523809524	0.0238095238095238	0.00595238095238095	0.0297619047619048	0.273809523809524	0.0119047619047619	0.0119047619047619	0.0238095238095238	0.00595238095238095	0	0.0238095238095238	0.00595238095238095	0.0119047619047619	0.0119047619047619	0	0	0	0.00595238095238095	0.0119047619047619	0.00595238095238095	0.0178571428571429	0	0	0.0178571428571429	0.0119047619047619	0	0.0119047619047619	0	0	0	0	0	0	0	0	0.0178571428571429	0	0	0	0.00595238095238095
Uppsala	2016	Nov	1mono	A	28	2	0.130952380952381	0.119047619047619	0.0297619047619048	0.0595238095238095	0.0178571428571429	0.0357142857142857	0.0595238095238095	0.0416666666666667	0.0238095238095238	0.0119047619047619	0.0476190476190476	0.0119047619047619	0.00595238095238095	0	0.0119047619047619	0.00595238095238095	0	0	0	0	0	0	0	0	0	0.00595238095238095	0.00595238095238095	0	0	0	0	0.0178571428571429	0	0	0	0	0	0.0297619047619048	0	0	0	0	0.00595238095238095
Uppsala	2016	Nov	1mono	A	37	3	0.119047619047619	0.0416666666666667	0.0178571428571429	0.0476190476190476	0.0297619047619048	0.0297619047619048	0.142857142857143	0.166666666666667	0.0178571428571429	0.0178571428571429	0	0.0119047619047619	0	0.0178571428571429	0	0.0119047619047619	0	0	0.0119047619047619	0	0	0	0	0	0	0	0.00595238095238095	0	0	0	0.0119047619047619	0.0119047619047619	0	0	0	0	0	0	0.0119047619047619	0	0	0	0.00595238095238095
Uppsala	2017	Apr	1mono	A	5	1	0.101190476190476	0.0833333333333333	0.0297619047619048	0.0654761904761905	0.0238095238095238	0.0357142857142857	0.00595238095238095	0.0119047619047619	0.0535714285714286	0.0119047619047619	0.130952380952381	0.0238095238095238	0	0.0416666666666667	0	0	0	0	0	0	0	0.0119047619047619	0.0119047619047619	0.0178571428571429	0.00595238095238095	0	0.00595238095238095	0	0	0	0	0.00595238095238095	0	0.00595238095238095	0	0	0	0	0	0	0	0.0297619047619048	0.00595238095238095
Uppsala	2017	Apr	1mono	A	28	2	0.101190476190476	0.0773809523809524	0.0833333333333333	0.0714285714285714	0.0357142857142857	0.0416666666666667	0.0595238095238095	0.0238095238095238	0.0297619047619048	0.00595238095238095	0.0178571428571429	0.0238095238095238	0.0178571428571429	0	0.00595238095238095	0.0416666666666667	0.00595238095238095	0	0	0.00595238095238095	0	0.00595238095238095	0.00595238095238095	0.0119047619047619	0.0119047619047619	0	0	0.00595238095238095	0	0.0357142857142857	0.00595238095238095	0	0.00595238095238095	0	0	0	0	0.00595238095238095	0	0	0	0.00595238095238095	0.0119047619047619
Uppsala	2017	Apr	1mono	A	37	3	0.172619047619048	0.0654761904761905	0.0238095238095238	0.0595238095238095	0.0357142857142857	0	0.0178571428571429	0.0833333333333333	0.00595238095238095	0.00595238095238095	0.0238095238095238	0	0.0476190476190476	0.0238095238095238	0	0.0476190476190476	0	0	0	0.00595238095238095	0	0	0	0.00595238095238095	0.00595238095238095	0	0	0.00595238095238095	0	0	0.00595238095238095	0	0	0	0.00595238095238095	0	0	0	0	0	0	0	0
Uppsala	2014	Apr	2mix	AB	6	1	0.113095238095238	0.0714285714285714	0.0654761904761905	0.0416666666666667	0	0.0654761904761905	0	0	0.0297619047619048	0	0	0.0297619047619048	0	0	0.0416666666666667	0	0	0.0178571428571429	0.0178571428571429	0.0178571428571429	0.0178571428571429	0.0119047619047619	0	0	0.00595238095238095	0	0	0.0119047619047619	0	0	0.0119047619047619	0.0238095238095238	0	0	0	0.00595238095238095	0.0238095238095238	0	0.00595238095238095	0	0	0	0
Uppsala	2014	Apr	2mix	AB	25	2	0.0416666666666667	0.0476190476190476	0.0357142857142857	0.0297619047619048	0.0595238095238095	0.0714285714285714	0	0.00595238095238095	0.0416666666666667	0.0178571428571429	0	0.0773809523809524	0	0	0.0476190476190476	0.0178571428571429	0	0	0.00595238095238095	0.0238095238095238	0	0	0.0119047619047619	0	0.0178571428571429	0	0	0.0119047619047619	0	0.0119047619047619	0.0119047619047619	0.00595238095238095	0.0119047619047619	0	0	0.00595238095238095	0.00595238095238095	0	0.0119047619047619	0	0.0238095238095238	0	0
Uppsala	2014	Apr	2mix	AB	39	3	0.113095238095238	0.0714285714285714	0.0654761904761905	0.0654761904761905	0.00595238095238095	0.0476190476190476	0	0	0.0416666666666667	0.00595238095238095	0	0.0833333333333333	0.0178571428571429	0	0.0178571428571429	0.0357142857142857	0	0	0.0178571428571429	0.0714285714285714	0	0.00595238095238095	0	0	0	0	0	0	0	0.0238095238095238	0.0178571428571429	0.00595238095238095	0	0	0	0	0	0	0	0	0.0119047619047619	0	0
Uppsala	2015	Apr	2mix	AB	6	1	0.0238095238095238	0.291666666666667	0.0892857142857143	0.0297619047619048	0.0595238095238095	0.00595238095238095	0	0	0.00595238095238095	0.00595238095238095	0	0.0119047619047619	0.00595238095238095	0	0.00595238095238095	0	0	0	0.00595238095238095	0.00595238095238095	0.0119047619047619	0	0.0119047619047619	0	0.00595238095238095	0	0	0	0	0.0119047619047619	0	0.00595238095238095	0	0	0	0	0.00595238095238095	0	0	0	0	0	0
Uppsala	2015	Apr	2mix	AB	25	2	0.00595238095238095	0.101190476190476	0.0297619047619048	0.0416666666666667	0.113095238095238	0.0238095238095238	0.00595238095238095	0	0.00595238095238095	0.00595238095238095	0	0.0535714285714286	0.0297619047619048	0	0.101190476190476	0.0178571428571429	0	0	0	0.0297619047619048	0	0.0119047619047619	0.0119047619047619	0	0	0	0	0	0	0	0.0238095238095238	0.00595238095238095	0.0178571428571429	0	0	0.00595238095238095	0	0	0	0.0119047619047619	0.0178571428571429	0	0
Uppsala	2015	Apr	2mix	AB	39	3	0.101190476190476	0.125	0.154761904761905	0.136904761904762	0.0238095238095238	0.0178571428571429	0	0.00595238095238095	0.0238095238095238	0	0	0.0238095238095238	0.0238095238095238	0	0.00595238095238095	0.0178571428571429	0	0	0.0119047619047619	0.00595238095238095	0	0.0119047619047619	0	0	0	0	0	0.0119047619047619	0	0.00595238095238095	0.00595238095238095	0	0	0	0	0.00595238095238095	0	0	0.00595238095238095	0.00595238095238095	0	0	0
Uppsala	2016	Apr	2mix	AB	6	1	0.244047619047619	0.160714285714286	0.0416666666666667	0.0238095238095238	0.0178571428571429	0.0416666666666667	0	0	0.0238095238095238	0.0119047619047619	0.00595238095238095	0.0119047619047619	0.00595238095238095	0	0.00595238095238095	0.00595238095238095	0.0178571428571429	0	0.0178571428571429	0	0	0	0	0	0	0.0119047619047619	0.0119047619047619	0.00595238095238095	0.0178571428571429	0	0	0	0	0.0119047619047619	0.00595238095238095	0	0.0119047619047619	0	0	0	0.00595238095238095	0.00595238095238095	0
Uppsala	2016	Apr	2mix	AB	25	2	0.130952380952381	0.119047619047619	0.0654761904761905	0.119047619047619	0.0535714285714286	0	0	0	0	0.0178571428571429	0.0416666666666667	0.00595238095238095	0.0476190476190476	0.0357142857142857	0	0	0.00595238095238095	0	0	0.00595238095238095	0.00595238095238095	0	0	0.0178571428571429	0	0.00595238095238095	0	0	0	0	0.00595238095238095	0.00595238095238095	0.0178571428571429	0	0.0476190476190476	0	0	0.0297619047619048	0	0	0	0.00595238095238095	0.0178571428571429
Uppsala	2016	Apr	2mix	AB	39	3	0.136904761904762	0.130952380952381	0.0178571428571429	0.0416666666666667	0	0.00595238095238095	0	0	0.0178571428571429	0.0178571428571429	0.0178571428571429	0.00595238095238095	0.0357142857142857	0	0	0.0119047619047619	0.0833333333333333	0	0.00595238095238095	0	0	0	0	0	0.00595238095238095	0	0	0	0.0297619047619048	0	0	0.0178571428571429	0	0	0	0	0.0119047619047619	0	0	0	0	0	0.0119047619047619
Uppsala	2016	Aug	2mix	AB	6	1	0.297619047619048	0.113095238095238	0.0416666666666667	0.0476190476190476	0.0654761904761905	0.0238095238095238	0	0	0.0297619047619048	0.0595238095238095	0	0.0119047619047619	0.00595238095238095	0.0119047619047619	0	0	0	0	0.00595238095238095	0	0.0119047619047619	0.0357142857142857	0.00595238095238095	0	0	0	0.0119047619047619	0	0	0.00595238095238095	0	0	0	0	0.0119047619047619	0	0	0	0.00595238095238095	0	0	0	0.00595238095238095
Uppsala	2016	Aug	2mix	AB	25	2	0.101190476190476	0.0833333333333333	0.0238095238095238	0.0952380952380952	0.107142857142857	0.0119047619047619	0.0595238095238095	0	0.0416666666666667	0.0297619047619048	0	0.0178571428571429	0.0178571428571429	0.0178571428571429	0.00595238095238095	0	0.0119047619047619	0	0.0119047619047619	0	0.0119047619047619	0.00595238095238095	0.0119047619047619	0	0.00595238095238095	0.00595238095238095	0	0	0	0	0.0119047619047619	0	0	0	0.0297619047619048	0	0	0.0178571428571429	0.00595238095238095	0	0.0119047619047619	0	0
Uppsala	2016	Aug	2mix	AB	39	3	0.0416666666666667	0.0773809523809524	0.125	0.0238095238095238	0.0178571428571429	0.0178571428571429	0.107142857142857	0	0	0.0476190476190476	0	0.0178571428571429	0.0297619047619048	0	0.0297619047619048	0.0119047619047619	0.0119047619047619	0	0.0238095238095238	0.0178571428571429	0	0.00595238095238095	0	0	0.00595238095238095	0	0.00595238095238095	0	0	0.00595238095238095	0.0238095238095238	0.0119047619047619	0	0	0	0.0238095238095238	0	0	0	0.0238095238095238	0	0	0.00595238095238095
Uppsala	2016	Nov	2mix	AB	6	1	0.160714285714286	0.0297619047619048	0	0.0476190476190476	0.0476190476190476	0.0416666666666667	0.0535714285714286	0.0119047619047619	0.0416666666666667	0.0119047619047619	0	0.0178571428571429	0.00595238095238095	0.0535714285714286	0.0119047619047619	0.00595238095238095	0	0	0.00595238095238095	0.00595238095238095	0.0178571428571429	0.00595238095238095	0	0	0	0.00595238095238095	0	0	0	0.00595238095238095	0.00595238095238095	0	0	0	0.00595238095238095	0	0.0119047619047619	0	0.0119047619047619	0	0	0.00595238095238095	0.00595238095238095
Uppsala	2016	Nov	2mix	AB	25	2	0.113095238095238	0.0297619047619048	0.0238095238095238	0.0238095238095238	0.0178571428571429	0.00595238095238095	0.154761904761905	0.220238095238095	0.00595238095238095	0.0297619047619048	0.0357142857142857	0.0119047619047619	0.0119047619047619	0.0357142857142857	0.00595238095238095	0	0	0	0	0.0119047619047619	0	0.00595238095238095	0	0	0	0	0	0	0	0.00595238095238095	0	0	0	0.00595238095238095	0.0119047619047619	0.00595238095238095	0.00595238095238095	0	0	0	0	0	0.00595238095238095
Uppsala	2016	Nov	2mix	AB	39	3	0.0952380952380952	0.0773809523809524	0.125	0.0773809523809524	0.0119047619047619	0.0238095238095238	0.130952380952381	0.0178571428571429	0	0.0178571428571429	0.0238095238095238	0.0178571428571429	0.0178571428571429	0.0178571428571429	0	0	0	0	0.0238095238095238	0	0	0.00595238095238095	0	0	0.00595238095238095	0	0	0.00595238095238095	0	0.00595238095238095	0.00595238095238095	0	0	0	0	0	0.00595238095238095	0.0238095238095238	0.0119047619047619	0.00595238095238095	0	0	0
Uppsala	2017	Apr	2mix	AB	6	1	0.202380952380952	0.0952380952380952	0.0178571428571429	0.0654761904761905	0.0178571428571429	0.0416666666666667	0.0297619047619048	0.0476190476190476	0.0476190476190476	0.0119047619047619	0.00595238095238095	0.00595238095238095	0.0119047619047619	0.00595238095238095	0	0.0119047619047619	0	0	0	0	0.0119047619047619	0.0178571428571429	0.00595238095238095	0	0	0	0.0178571428571429	0	0	0.00595238095238095	0	0	0	0.00595238095238095	0.0119047619047619	0.00595238095238095	0.00595238095238095	0	0.00595238095238095	0	0	0.00595238095238095	0.0119047619047619
Uppsala	2017	Apr	2mix	AB	25	2	0.0535714285714286	0.0297619047619048	0.0357142857142857	0.0416666666666667	0.0357142857142857	0.00595238095238095	0.0535714285714286	0.0357142857142857	0.00595238095238095	0.00595238095238095	0.119047619047619	0	0.0476190476190476	0.0178571428571429	0	0.0238095238095238	0	0	0.00595238095238095	0.0119047619047619	0.00595238095238095	0	0	0.00595238095238095	0.0416666666666667	0	0.0119047619047619	0	0	0.00595238095238095	0	0	0.0119047619047619	0	0	0.00595238095238095	0	0.0119047619047619	0	0.00595238095238095	0.00595238095238095	0.0178571428571429	0.0297619047619048
Uppsala	2017	Apr	2mix	AB	39	3	0.0535714285714286	0.125	0.0595238095238095	0.0833333333333333	0.0535714285714286	0.00595238095238095	0.0238095238095238	0.0654761904761905	0.0416666666666667	0.00595238095238095	0.0416666666666667	0.0178571428571429	0.0238095238095238	0.00595238095238095	0	0.00595238095238095	0	0	0.00595238095238095	0	0.00595238095238095	0.00595238095238095	0	0	0.0119047619047619	0	0.00595238095238095	0.00595238095238095	0	0	0.0119047619047619	0.00595238095238095	0.00595238095238095	0	0	0	0	0	0.00595238095238095	0.0357142857142857	0.00595238095238095	0	0.00595238095238095
Uppsala	2014	Apr	3mix	ABC	11	1	0.0714285714285714	0.0476190476190476	0.0297619047619048	0.101190476190476	0.0357142857142857	0.0535714285714286	0	0	0.0357142857142857	0.0119047619047619	0	0.0714285714285714	0	0	0	0.0238095238095238	0	0	0.0238095238095238	0.0119047619047619	0.00595238095238095	0.00595238095238095	0.0119047619047619	0	0.0119047619047619	0	0	0	0	0	0.0119047619047619	0.00595238095238095	0	0	0	0	0.0119047619047619	0	0.00595238095238095	0	0.00595238095238095	0	0
Uppsala	2014	Apr	3mix	ABC	23	2	0.0833333333333333	0.0773809523809524	0.0297619047619048	0.0714285714285714	0.0357142857142857	0.0416666666666667	0	0	0.0357142857142857	0.0119047619047619	0	0.0654761904761905	0	0	0.0119047619047619	0.00595238095238095	0	0	0	0.0297619047619048	0.0178571428571429	0.0535714285714286	0.00595238095238095	0	0	0	0	0.0119047619047619	0	0.00595238095238095	0.0119047619047619	0.0238095238095238	0	0	0	0.00595238095238095	0	0	0.0178571428571429	0	0.0178571428571429	0	0
Uppsala	2014	Apr	3mix	ABC	38	3	0.0952380952380952	0.142857142857143	0.0178571428571429	0.0476190476190476	0.107142857142857	0.0357142857142857	0	0.00595238095238095	0.0119047619047619	0.0357142857142857	0	0.0952380952380952	0.00595238095238095	0	0.00595238095238095	0.0297619047619048	0	0	0	0.0178571428571429	0.0119047619047619	0.0178571428571429	0.00595238095238095	0	0.0119047619047619	0	0	0	0	0.00595238095238095	0.00595238095238095	0.00595238095238095	0	0	0	0.00595238095238095	0.00595238095238095	0	0	0.0297619047619048	0.00595238095238095	0	0
Uppsala	2015	Apr	3mix	ABC	11	1	0.0178571428571429	0.202380952380952	0.0238095238095238	0.0952380952380952	0.107142857142857	0.0178571428571429	0	0	0.0238095238095238	0.0357142857142857	0	0.0297619047619048	0.00595238095238095	0	0	0	0.0119047619047619	0	0	0.00595238095238095	0	0.0119047619047619	0.0119047619047619	0	0	0	0	0.00595238095238095	0	0.0178571428571429	0	0	0.00595238095238095	0	0	0	0	0	0	0.00595238095238095	0	0	0
Uppsala	2015	Apr	3mix	ABC	23	2	0.0714285714285714	0.196428571428571	0.0416666666666667	0.107142857142857	0.0238095238095238	0.0238095238095238	0	0	0.0238095238095238	0	0	0	0.0297619047619048	0	0	0.0119047619047619	0	0	0	0.0119047619047619	0	0.0119047619047619	0.00595238095238095	0	0	0	0.00595238095238095	0.00595238095238095	0	0.00595238095238095	0.0119047619047619	0.00595238095238095	0	0	0.00595238095238095	0	0	0	0.0119047619047619	0.00595238095238095	0	0	0
Uppsala	2016	Apr	3mix	ABC	11	1	0.0714285714285714	0.160714285714286	0.125	0.0773809523809524	0.0416666666666667	0.00595238095238095	0	0	0.00595238095238095	0.0595238095238095	0.0773809523809524	0.00595238095238095	0.00595238095238095	0	0.00595238095238095	0	0.0595238095238095	0	0	0	0	0	0	0.0119047619047619	0	0.0238095238095238	0	0.00595238095238095	0.0535714285714286	0	0	0	0	0	0.00595238095238095	0	0	0	0	0	0.0297619047619048	0.0238095238095238	0
Uppsala	2016	Apr	3mix	ABC	23	2	0.0654761904761905	0.0714285714285714	0.0476190476190476	0.0714285714285714	0.0654761904761905	0.0238095238095238	0	0	0.0178571428571429	0.0119047619047619	0.0357142857142857	0.0178571428571429	0.00595238095238095	0.0535714285714286	0	0.00595238095238095	0.0238095238095238	0	0.00595238095238095	0	0	0.00595238095238095	0.0119047619047619	0.0357142857142857	0	0	0.00595238095238095	0.00595238095238095	0.0238095238095238	0	0	0	0	0	0.0119047619047619	0	0.00595238095238095	0.0833333333333333	0.00595238095238095	0	0.00595238095238095	0.0595238095238095	0.00595238095238095
Uppsala	2016	Apr	3mix	ABC	38	3	0.0297619047619048	0.148809523809524	0.0119047619047619	0.0357142857142857	0.0476190476190476	0	0.0178571428571429	0	0.0178571428571429	0.0178571428571429	0.172619047619048	0.00595238095238095	0.0595238095238095	0.0119047619047619	0.00595238095238095	0	0.0238095238095238	0.00595238095238095	0.0178571428571429	0	0	0	0	0.0238095238095238	0.00595238095238095	0	0.00595238095238095	0	0.0476190476190476	0	0	0	0	0	0	0	0	0	0	0	0	0.0119047619047619	0.0595238095238095
Uppsala	2016	Aug	3mix	ABC	11	1	0.148809523809524	0.0535714285714286	0.0297619047619048	0.0654761904761905	0.0595238095238095	0.0416666666666667	0.0654761904761905	0.0238095238095238	0.0238095238095238	0.0119047619047619	0	0.0238095238095238	0.0178571428571429	0.0238095238095238	0.00595238095238095	0.00595238095238095	0.00595238095238095	0	0	0	0	0.00595238095238095	0	0	0.00595238095238095	0	0	0.00595238095238095	0	0	0	0.00595238095238095	0	0	0.00595238095238095	0	0.00595238095238095	0.00595238095238095	0	0.0178571428571429	0.00595238095238095	0	0.00595238095238095
Uppsala	2016	Aug	3mix	ABC	23	2	0.178571428571429	0.0595238095238095	0.0714285714285714	0.0833333333333333	0.0654761904761905	0.0178571428571429	0.0178571428571429	0	0.0476190476190476	0.0297619047619048	0.00595238095238095	0.0119047619047619	0.0119047619047619	0.0119047619047619	0.00595238095238095	0.00595238095238095	0.00595238095238095	0	0.00595238095238095	0.00595238095238095	0	0.0119047619047619	0	0	0.00595238095238095	0	0	0.00595238095238095	0	0	0	0	0	0.00595238095238095	0.0119047619047619	0	0	0	0.00595238095238095	0	0	0	0
Uppsala	2016	Aug	3mix	ABC	38	3	0.0833333333333333	0.0654761904761905	0.0535714285714286	0.0297619047619048	0.0297619047619048	0.0416666666666667	0.0416666666666667	0.0119047619047619	0	0.0297619047619048	0.00595238095238095	0.00595238095238095	0.0238095238095238	0.0238095238095238	0.0178571428571429	0.0119047619047619	0.00595238095238095	0	0.00595238095238095	0.00595238095238095	0.00595238095238095	0	0.0119047619047619	0	0	0	0	0.00595238095238095	0	0	0	0.00595238095238095	0	0	0	0.0119047619047619	0.0178571428571429	0	0	0.0238095238095238	0	0	0.0119047619047619
Uppsala	2016	Nov	3mix	ABC	11	1	0.0833333333333333	0.0476190476190476	0.0178571428571429	0.0238095238095238	0.0535714285714286	0	0.0476190476190476	0.107142857142857	0.00595238095238095	0.00595238095238095	0	0.0238095238095238	0.00595238095238095	0.00595238095238095	0.00595238095238095	0	0	0	0	0	0	0.00595238095238095	0.0119047619047619	0	0	0.0238095238095238	0.00595238095238095	0	0	0	0.00595238095238095	0	0	0	0	0	0	0.0119047619047619	0	0	0	0.0297619047619048	0
Uppsala	2016	Nov	3mix	ABC	23	2	0.154761904761905	0.0892857142857143	0.00595238095238095	0.0595238095238095	0.0119047619047619	0.0178571428571429	0.0357142857142857	0.0833333333333333	0.0119047619047619	0.0178571428571429	0	0.00595238095238095	0.0178571428571429	0.0416666666666667	0	0.00595238095238095	0	0	0.0119047619047619	0.00595238095238095	0.0178571428571429	0.00595238095238095	0	0.0178571428571429	0	0	0	0.00595238095238095	0	0	0	0	0	0	0	0	0.00595238095238095	0	0.00595238095238095	0.0535714285714286	0	0.0119047619047619	0.0238095238095238
Uppsala	2016	Nov	3mix	ABC	38	3	0.0773809523809524	0.0535714285714286	0.0297619047619048	0.0178571428571429	0.0119047619047619	0	0.178571428571429	0.113095238095238	0	0	0.160714285714286	0	0.00595238095238095	0.00595238095238095	0.00595238095238095	0.00595238095238095	0	0	0.0178571428571429	0.00595238095238095	0	0	0	0.0119047619047619	0	0	0	0	0	0	0	0	0	0	0	0	0.00595238095238095	0	0.00595238095238095	0.00595238095238095	0	0.0476190476190476	0
Uppsala	2017	Apr	3mix	ABC	11	1	0.148809523809524	0.101190476190476	0.0357142857142857	0.0535714285714286	0.0595238095238095	0.0238095238095238	0.0714285714285714	0.00595238095238095	0.0119047619047619	0	0.0773809523809524	0.0238095238095238	0.0238095238095238	0	0	0.0178571428571429	0.00595238095238095	0	0.00595238095238095	0	0.00595238095238095	0	0	0	0.00595238095238095	0.0178571428571429	0	0	0.0178571428571429	0.00595238095238095	0	0	0	0.0119047619047619	0	0	0	0	0	0	0	0.00595238095238095	0.00595238095238095
Uppsala	2017	Apr	3mix	ABC	23	2	0.19047619047619	0.0654761904761905	0.0119047619047619	0.0714285714285714	0.0535714285714286	0.0357142857142857	0.0476190476190476	0.0238095238095238	0.0297619047619048	0.00595238095238095	0.00595238095238095	0.00595238095238095	0.00595238095238095	0.0178571428571429	0	0.00595238095238095	0	0	0.0119047619047619	0	0	0.0178571428571429	0	0.00595238095238095	0.00595238095238095	0.0119047619047619	0.0238095238095238	0	0.00595238095238095	0	0.00595238095238095	0	0	0.0238095238095238	0	0.00595238095238095	0	0	0	0	0	0	0.0119047619047619
Uppsala	2017	Apr	3mix	ABC	38	3	0.148809523809524	0.0416666666666667	0.0476190476190476	0.0238095238095238	0.00595238095238095	0.0178571428571429	0.0654761904761905	0.0119047619047619	0.0595238095238095	0.0119047619047619	0.00595238095238095	0.0119047619047619	0.0238095238095238	0.0119047619047619	0.00595238095238095	0.0297619047619048	0	0	0.0297619047619048	0.00595238095238095	0	0.0119047619047619	0	0	0	0	0.0119047619047619	0.00595238095238095	0	0	0.00595238095238095	0	0	0	0	0	0	0	0.00595238095238095	0	0	0.00595238095238095	0
Uppsala	2014	Apr	4mix	ABCD	13	1	0.0119047619047619	0.0892857142857143	0.0535714285714286	0.0238095238095238	0.0714285714285714	0.0357142857142857	0	0	0.0238095238095238	0.00595238095238095	0	0.0892857142857143	0.00595238095238095	0	0.0357142857142857	0.0119047619047619	0	0	0.0357142857142857	0.00595238095238095	0	0.0119047619047619	0.0119047619047619	0	0.0178571428571429	0	0	0.0297619047619048	0	0.0119047619047619	0.0178571428571429	0.0178571428571429	0.00595238095238095	0	0	0.0119047619047619	0.00595238095238095	0	0	0.0119047619047619	0.0357142857142857	0	0
Uppsala	2014	Apr	4mix	ABCD	19	2	0.0773809523809524	0.119047619047619	0.0714285714285714	0.0833333333333333	0.0833333333333333	0.0297619047619048	0	0	0.0238095238095238	0.0178571428571429	0	0.0297619047619048	0	0	0.0476190476190476	0.00595238095238095	0	0	0.0178571428571429	0.0178571428571429	0.0119047619047619	0.00595238095238095	0.0238095238095238	0	0.0119047619047619	0	0	0.0178571428571429	0	0.00595238095238095	0.0238095238095238	0.00595238095238095	0	0	0	0.0119047619047619	0	0	0.0119047619047619	0.0357142857142857	0.0178571428571429	0	0
Uppsala	2014	Apr	4mix	ABCD	34	3	0.166666666666667	0.0952380952380952	0.0416666666666667	0.0714285714285714	0.125	0.0595238095238095	0	0	0.0119047619047619	0.0297619047619048	0	0.0178571428571429	0	0	0.0178571428571429	0.0297619047619048	0	0	0	0.0178571428571429	0.0357142857142857	0	0.0119047619047619	0	0	0	0	0	0	0	0.00595238095238095	0	0	0	0	0.00595238095238095	0.00595238095238095	0	0.0119047619047619	0.0119047619047619	0	0	0
Uppsala	2015	Apr	4mix	ABCD	13	1	0.0238095238095238	0.18452380952381	0.0773809523809524	0.0357142857142857	0.0178571428571429	0.0535714285714286	0	0	0.00595238095238095	0.0416666666666667	0	0.0238095238095238	0	0	0.0119047619047619	0	0.0178571428571429	0	0.0238095238095238	0	0.00595238095238095	0.0178571428571429	0	0	0.0178571428571429	0	0.0119047619047619	0.0178571428571429	0	0.00595238095238095	0.00595238095238095	0	0	0	0	0	0	0	0	0	0.0238095238095238	0	0
Uppsala	2015	Apr	4mix	ABCD	19	2	0.172619047619048	0.285714285714286	0.0178571428571429	0.0238095238095238	0.0178571428571429	0.0119047619047619	0	0	0.0238095238095238	0.0178571428571429	0	0.0119047619047619	0.0833333333333333	0	0.0119047619047619	0.0178571428571429	0	0	0	0.0119047619047619	0.00595238095238095	0.00595238095238095	0	0	0.0178571428571429	0	0	0	0.0119047619047619	0	0.0119047619047619	0.00595238095238095	0	0	0	0.00595238095238095	0.00595238095238095	0	0	0	0	0	0
Uppsala	2015	Apr	4mix	ABCD	34	3	0.130952380952381	0.166666666666667	0.0357142857142857	0.0654761904761905	0.00595238095238095	0.0833333333333333	0	0	0.0416666666666667	0.00595238095238095	0	0.0119047619047619	0.0476190476190476	0	0.0119047619047619	0.0178571428571429	0.0119047619047619	0	0	0.0119047619047619	0	0.0119047619047619	0.00595238095238095	0.0119047619047619	0	0	0.00595238095238095	0.0119047619047619	0	0	0	0.00595238095238095	0	0	0	0.0178571428571429	0	0	0	0.00595238095238095	0.00595238095238095	0	0.00595238095238095
Uppsala	2016	Apr	4mix	ABCD	13	1	0.0416666666666667	0.125	0.0595238095238095	0.0476190476190476	0.0357142857142857	0.0178571428571429	0.00595238095238095	0	0	0.0595238095238095	0.101190476190476	0.00595238095238095	0.00595238095238095	0	0	0.00595238095238095	0.0119047619047619	0	0.00595238095238095	0	0.00595238095238095	0	0.00595238095238095	0.0297619047619048	0.0238095238095238	0	0	0.0119047619047619	0.0178571428571429	0	0	0	0	0	0.00595238095238095	0	0	0	0	0.00595238095238095	0.00595238095238095	0.0178571428571429	0
Uppsala	2016	Apr	4mix	ABCD	19	2	0.0595238095238095	0.0773809523809524	0.0535714285714286	0.0535714285714286	0.0297619047619048	0.0238095238095238	0	0	0.0119047619047619	0.0238095238095238	0.142857142857143	0.0119047619047619	0.0119047619047619	0.0178571428571429	0	0	0	0	0.00595238095238095	0.0119047619047619	0	0	0	0.0357142857142857	0	0.0416666666666667	0	0	0.0238095238095238	0	0.0119047619047619	0	0	0	0.00595238095238095	0	0	0	0	0.0595238095238095	0.00595238095238095	0.0238095238095238	0
Uppsala	2016	Aug	4mix	ABCD	13	1	0.0892857142857143	0.0773809523809524	0.0773809523809524	0.0357142857142857	0.0416666666666667	0.0416666666666667	0.0714285714285714	0	0.0416666666666667	0.0178571428571429	0	0.0238095238095238	0.0178571428571429	0.00595238095238095	0	0.00595238095238095	0	0	0	0	0	0	0.0178571428571429	0	0.00595238095238095	0.00595238095238095	0	0.00595238095238095	0	0.00595238095238095	0	0.00595238095238095	0	0.00595238095238095	0.0357142857142857	0	0	0	0.0119047619047619	0	0.00595238095238095	0	0
Uppsala	2016	Aug	4mix	ABCD	19	2	0.160714285714286	0.0416666666666667	0.0595238095238095	0.0238095238095238	0.113095238095238	0.0297619047619048	0.0357142857142857	0.00595238095238095	0.0238095238095238	0.0297619047619048	0.00595238095238095	0.0119047619047619	0.0297619047619048	0.0773809523809524	0.0119047619047619	0.00595238095238095	0	0	0.00595238095238095	0.00595238095238095	0.0119047619047619	0	0	0	0	0.00595238095238095	0	0	0	0.00595238095238095	0	0	0	0	0	0	0.0119047619047619	0	0	0	0	0	0.00595238095238095
Uppsala	2016	Aug	4mix	ABCD	34	3	0.333333333333333	0.0595238095238095	0.0297619047619048	0.0595238095238095	0.0773809523809524	0.0119047619047619	0.0119047619047619	0.00595238095238095	0.0119047619047619	0.00595238095238095	0	0.00595238095238095	0.0416666666666667	0	0	0	0	0	0.00595238095238095	0.0297619047619048	0.00595238095238095	0	0.00595238095238095	0	0.0119047619047619	0	0	0.00595238095238095	0.00595238095238095	0	0	0	0	0	0.0238095238095238	0	0	0	0	0	0	0	0.00595238095238095
Uppsala	2016	Nov	4mix	ABCD	13	1	0.107142857142857	0.0833333333333333	0.0952380952380952	0.0178571428571429	0.0476190476190476	0.0297619047619048	0.107142857142857	0.0119047619047619	0.00595238095238095	0.0178571428571429	0	0.0178571428571429	0.0178571428571429	0	0	0.0178571428571429	0.00595238095238095	0.00595238095238095	0	0	0.00595238095238095	0	0	0	0	0	0	0	0.00595238095238095	0	0	0	0	0.00595238095238095	0	0	0	0	0	0	0.00595238095238095	0	0.00595238095238095
Uppsala	2016	Nov	4mix	ABCD	19	2	0.125	0.0357142857142857	0.0178571428571429	0.00595238095238095	0.00595238095238095	0.0238095238095238	0.25	0.0297619047619048	0.0178571428571429	0.0357142857142857	0.0238095238095238	0.00595238095238095	0	0.0535714285714286	0	0	0	0	0.0178571428571429	0.0178571428571429	0	0	0	0	0.0119047619047619	0	0.00595238095238095	0	0	0.0119047619047619	0	0	0	0	0	0.0119047619047619	0	0	0	0.0178571428571429	0	0.00595238095238095	0
Uppsala	2016	Nov	4mix	ABCD	34	3	0.154761904761905	0.0654761904761905	0.0357142857142857	0.0297619047619048	0.0178571428571429	0.0238095238095238	0.125	0.0535714285714286	0.00595238095238095	0.0178571428571429	0	0.00595238095238095	0	0.148809523809524	0.0119047619047619	0.0178571428571429	0	0	0.0119047619047619	0	0	0	0.0119047619047619	0	0.00595238095238095	0	0	0.00595238095238095	0	0	0.00595238095238095	0	0	0	0	0	0.00595238095238095	0	0	0	0	0	0
Uppsala	2017	Apr	4mix	ABCD	13	1	0.0714285714285714	0.0476190476190476	0.0297619047619048	0.0476190476190476	0.0476190476190476	0.0357142857142857	0.0297619047619048	0	0.0178571428571429	0.0119047619047619	0	0.0297619047619048	0.00595238095238095	0	0.00595238095238095	0.0119047619047619	0	0	0.0178571428571429	0	0	0.00595238095238095	0.00595238095238095	0	0	0	0.0119047619047619	0	0	0	0.00595238095238095	0	0	0	0.00595238095238095	0	0.00595238095238095	0	0.00595238095238095	0	0.0119047619047619	0	0
Uppsala	2017	Apr	4mix	ABCD	19	2	0.178571428571429	0.107142857142857	0.0178571428571429	0.0833333333333333	0.0297619047619048	0.0238095238095238	0.0119047619047619	0.00595238095238095	0.0535714285714286	0.0178571428571429	0	0	0.0119047619047619	0.0535714285714286	0.00595238095238095	0.0357142857142857	0	0	0.00595238095238095	0.0119047619047619	0.0178571428571429	0	0.00595238095238095	0.0119047619047619	0	0	0.00595238095238095	0.00595238095238095	0	0.0119047619047619	0.00595238095238095	0.00595238095238095	0	0	0	0	0.00595238095238095	0	0	0.0178571428571429	0.00595238095238095	0.0119047619047619	0
Uppsala	2017	Apr	4mix	ABCD	34	3	0.125	0.0357142857142857	0.0476190476190476	0.0297619047619048	0.0178571428571429	0.0178571428571429	0.0238095238095238	0.0178571428571429	0.0178571428571429	0	0	0	0.00595238095238095	0.0178571428571429	0.00595238095238095	0.0238095238095238	0.00595238095238095	0	0.0119047619047619	0.00595238095238095	0	0.0119047619047619	0	0.0178571428571429	0.0119047619047619	0	0	0	0	0.0178571428571429	0	0	0	0.00595238095238095	0	0	0.0178571428571429	0	0	0	0	0.0119047619047619	0.00595238095238095
Uppsala	2014	Apr	3mix	ABD	3	1	0.0833333333333333	0.101190476190476	0.0773809523809524	0.0595238095238095	0.119047619047619	0.0535714285714286	0	0	0.00595238095238095	0.0119047619047619	0	0.0535714285714286	0	0	0.0357142857142857	0.00595238095238095	0	0.0595238095238095	0.00595238095238095	0.0119047619047619	0.0119047619047619	0.0178571428571429	0.0178571428571429	0	0.0119047619047619	0	0	0.0119047619047619	0	0	0	0	0.0178571428571429	0	0	0.00595238095238095	0.00595238095238095	0	0	0	0	0	0
Uppsala	2014	Apr	3mix	ABD	26	2	0.0476190476190476	0.0773809523809524	0.0297619047619048	0.0357142857142857	0.0119047619047619	0.0357142857142857	0	0	0	0.0119047619047619	0	0.0416666666666667	0	0	0.0119047619047619	0.0119047619047619	0	0.0654761904761905	0.0297619047619048	0.0178571428571429	0.0178571428571429	0.00595238095238095	0.0178571428571429	0	0.00595238095238095	0	0.00595238095238095	0.0297619047619048	0	0	0.0119047619047619	0.00595238095238095	0.0119047619047619	0	0	0	0.0119047619047619	0	0.0119047619047619	0	0.00595238095238095	0	0
Uppsala	2014	Apr	3mix	ABD	32	3	0.148809523809524	0.0476190476190476	0.0416666666666667	0.0714285714285714	0.0416666666666667	0.0654761904761905	0	0	0.0119047619047619	0.0178571428571429	0	0.0238095238095238	0.00595238095238095	0	0.0238095238095238	0.0238095238095238	0	0.00595238095238095	0.0297619047619048	0.0178571428571429	0.0178571428571429	0.0297619047619048	0	0	0	0	0	0	0	0	0.00595238095238095	0	0	0	0	0.0119047619047619	0.0119047619047619	0	0.0119047619047619	0	0	0	0
Uppsala	2015	Apr	3mix	ABD	3	1	0.0833333333333333	0.113095238095238	0.0416666666666667	0.0773809523809524	0.00595238095238095	0.101190476190476	0	0.00595238095238095	0.0416666666666667	0	0	0.0416666666666667	0.0119047619047619	0	0.0238095238095238	0.0476190476190476	0	0	0	0	0.0119047619047619	0.0178571428571429	0.00595238095238095	0	0.0178571428571429	0	0	0	0.00595238095238095	0	0.0357142857142857	0	0.0357142857142857	0	0	0.00595238095238095	0	0	0	0	0.00595238095238095	0	0
Uppsala	2015	Apr	3mix	ABD	26	2	0.0119047619047619	0.0654761904761905	0.0595238095238095	0.0416666666666667	0	0.0178571428571429	0	0	0.00595238095238095	0.0178571428571429	0	0.0119047619047619	0.0178571428571429	0	0.0119047619047619	0.0178571428571429	0	0	0	0.0178571428571429	0.00595238095238095	0	0.0119047619047619	0	0.0119047619047619	0	0.00595238095238095	0	0	0	0.00595238095238095	0	0.0119047619047619	0	0	0.404761904761905	0.00595238095238095	0	0	0.00595238095238095	0	0	0
Uppsala	2015	Apr	3mix	ABD	32	3	0.119047619047619	0.101190476190476	0.0357142857142857	0.0654761904761905	0.00595238095238095	0.0952380952380952	0	0	0.0476190476190476	0.0178571428571429	0	0.0119047619047619	0.0178571428571429	0	0.00595238095238095	0.0357142857142857	0	0.00595238095238095	0.0119047619047619	0	0.00595238095238095	0.0178571428571429	0.0119047619047619	0	0	0	0.00595238095238095	0.0119047619047619	0	0.0119047619047619	0.0178571428571429	0.00595238095238095	0.00595238095238095	0	0	0.00595238095238095	0	0	0	0	0	0	0
Uppsala	2016	Apr	3mix	ABD	3	1	0.0297619047619048	0.0297619047619048	0.0535714285714286	0.0178571428571429	0.119047619047619	0.0119047619047619	0	0	0.00595238095238095	0.0297619047619048	0.0357142857142857	0.00595238095238095	0.00595238095238095	0	0	0	0.142857142857143	0	0	0	0	0	0	0.0178571428571429	0	0.0297619047619048	0	0	0	0.00595238095238095	0	0	0	0	0.0178571428571429	0	0	0	0	0	0	0	0
Uppsala	2016	Apr	3mix	ABD	26	2	0.0357142857142857	0.136904761904762	0.0476190476190476	0.0297619047619048	0.113095238095238	0.0119047619047619	0	0	0	0.0119047619047619	0.172619047619048	0.0119047619047619	0.00595238095238095	0.00595238095238095	0.0178571428571429	0	0.0238095238095238	0	0	0.00595238095238095	0.00595238095238095	0.00595238095238095	0.00595238095238095	0.0297619047619048	0.0178571428571429	0.00595238095238095	0	0	0.00595238095238095	0	0	0.00595238095238095	0.0119047619047619	0.0178571428571429	0.00595238095238095	0	0	0	0	0.00595238095238095	0	0.00595238095238095	0
Uppsala	2016	Apr	3mix	ABD	32	3	0.119047619047619	0.0357142857142857	0.154761904761905	0.0178571428571429	0.0357142857142857	0.0119047619047619	0	0	0.0178571428571429	0.0833333333333333	0	0	0.00595238095238095	0	0.00595238095238095	0.00595238095238095	0.0595238095238095	0	0	0.00595238095238095	0.0178571428571429	0.00595238095238095	0.00595238095238095	0	0	0	0	0	0.0119047619047619	0	0	0	0	0	0.0178571428571429	0	0	0	0	0	0	0	0
Uppsala	2016	Aug	3mix	ABD	3	1	0.220238095238095	0.0833333333333333	0.0178571428571429	0.0535714285714286	0.0357142857142857	0.0238095238095238	0.0773809523809524	0	0.0178571428571429	0.0416666666666667	0.00595238095238095	0.0535714285714286	0.0297619047619048	0.0238095238095238	0	0.0238095238095238	0	0.0119047619047619	0.00595238095238095	0	0.0119047619047619	0	0	0	0	0	0	0	0	0.0119047619047619	0	0	0	0	0	0	0.00595238095238095	0	0	0	0.00595238095238095	0	0.00595238095238095
Uppsala	2016	Aug	3mix	ABD	26	2	0.0416666666666667	0.0595238095238095	0.0297619047619048	0.0476190476190476	0.0595238095238095	0.0476190476190476	0.125	0.00595238095238095	0.0178571428571429	0.00595238095238095	0	0.0416666666666667	0.0416666666666667	0.0178571428571429	0.00595238095238095	0.0119047619047619	0.00595238095238095	0	0.0119047619047619	0	0	0	0.0119047619047619	0	0.00595238095238095	0	0	0.0119047619047619	0.00595238095238095	0.00595238095238095	0.00595238095238095	0	0.00595238095238095	0.00595238095238095	0.00595238095238095	0	0.00595238095238095	0	0	0.0119047619047619	0.00595238095238095	0.00595238095238095	0
Uppsala	2016	Aug	3mix	ABD	32	3	0.19047619047619	0.0416666666666667	0.0654761904761905	0.0714285714285714	0.0297619047619048	0.0119047619047619	0.0238095238095238	0	0.0178571428571429	0.00595238095238095	0.0297619047619048	0	0	0	0.0178571428571429	0.0238095238095238	0	0	0.0178571428571429	0.00595238095238095	0.0119047619047619	0.00595238095238095	0.00595238095238095	0	0.0178571428571429	0	0.00595238095238095	0	0	0.00595238095238095	0.00595238095238095	0.0119047619047619	0	0	0.0119047619047619	0	0.0297619047619048	0	0	0	0	0	0
Uppsala	2016	Nov	3mix	ABD	3	1	0.113095238095238	0.0357142857142857	0.0119047619047619	0.0357142857142857	0.0416666666666667	0.0119047619047619	0.0773809523809524	0.0178571428571429	0	0.00595238095238095	0	0	0.0119047619047619	0.00595238095238095	0	0	0	0	0	0	0.0119047619047619	0	0.00595238095238095	0	0.00595238095238095	0.0178571428571429	0.00595238095238095	0	0	0	0	0	0	0	0	0	0	0	0.00595238095238095	0	0	0	0
Uppsala	2016	Nov	3mix	ABD	26	2	0.0952380952380952	0.0297619047619048	0.0357142857142857	0.0357142857142857	0.0178571428571429	0.0892857142857143	0.0476190476190476	0.0535714285714286	0	0.0476190476190476	0.0119047619047619	0.00595238095238095	0.0297619047619048	0.0297619047619048	0.00595238095238095	0.0119047619047619	0	0	0.00595238095238095	0	0	0.00595238095238095	0.0119047619047619	0.00595238095238095	0.0119047619047619	0	0	0	0	0	0	0.00595238095238095	0	0.00595238095238095	0	0	0.00595238095238095	0	0	0	0	0	0.00595238095238095
Uppsala	2016	Nov	3mix	ABD	32	3	0.113095238095238	0.0178571428571429	0	0.0297619047619048	0.0535714285714286	0.0178571428571429	0.00595238095238095	0.208333333333333	0.00595238095238095	0.0119047619047619	0.0892857142857143	0.00595238095238095	0	0.0416666666666667	0	0.0119047619047619	0	0	0.0119047619047619	0.00595238095238095	0	0	0	0	0.00595238095238095	0	0.00595238095238095	0	0	0.00595238095238095	0	0.00595238095238095	0	0.00595238095238095	0	0	0.00595238095238095	0	0	0	0	0	0.00595238095238095
Uppsala	2017	Apr	3mix	ABD	3	1	0.244047619047619	0.0238095238095238	0.0357142857142857	0.0714285714285714	0.0654761904761905	0	0.0833333333333333	0.0773809523809524	0.0297619047619048	0.0178571428571429	0.0357142857142857	0	0.00595238095238095	0.0238095238095238	0.00595238095238095	0.0297619047619048	0	0	0	0	0	0	0	0.00595238095238095	0.0178571428571429	0	0.00595238095238095	0	0.00595238095238095	0	0	0	0.0119047619047619	0	0	0	0	0	0	0	0	0.00595238095238095	0
Uppsala	2017	Apr	3mix	ABD	26	2	0.125	0.0595238095238095	0.0476190476190476	0.101190476190476	0.0833333333333333	0.0178571428571429	0.0416666666666667	0.0714285714285714	0	0.0119047619047619	0	0.00595238095238095	0.0178571428571429	0.0238095238095238	0.0119047619047619	0.0297619047619048	0	0	0	0	0.00595238095238095	0	0	0.0119047619047619	0.0119047619047619	0.0119047619047619	0	0	0.00595238095238095	0.00595238095238095	0.00595238095238095	0	0.00595238095238095	0.0119047619047619	0	0	0	0	0	0	0	0.0178571428571429	0.0119047619047619
Uppsala	2017	Apr	3mix	ABD	32	3	0.130952380952381	0.0833333333333333	0.0476190476190476	0.0238095238095238	0.0178571428571429	0.0119047619047619	0.0357142857142857	0.0476190476190476	0.0297619047619048	0.0178571428571429	0.00595238095238095	0.00595238095238095	0.0297619047619048	0.0297619047619048	0	0.00595238095238095	0.00595238095238095	0	0.0119047619047619	0.0119047619047619	0	0	0	0	0	0	0.0119047619047619	0	0	0	0	0.00595238095238095	0	0	0	0	0.00595238095238095	0	0.00595238095238095	0.00595238095238095	0	0	0
Uppsala	2014	Apr	2mix	AC	8	1	0.0357142857142857	0.110119047619048	0.116071428571429	0.0535714285714286	0.00595238095238095	0.0357142857142857	0	0	0.0357142857142857	0.0178571428571429	0	0.0297619047619048	0	0	0.0357142857142857	0.0595238095238095	0	0.00595238095238095	0.172619047619048	0.0119047619047619	0.0119047619047619	0	0	0	0.0178571428571429	0	0	0.0178571428571429	0	0	0.00595238095238095	0.00595238095238095	0	0	0	0.00595238095238095	0	0	0	0	0	0	0
Uppsala	2014	Apr	2mix	AC	21	2	0.0833333333333333	0.0952380952380952	0.0595238095238095	0.0297619047619048	0.0297619047619048	0.0595238095238095	0	0	0.00595238095238095	0.0119047619047619	0	0.0654761904761905	0.00595238095238095	0	0.0416666666666667	0.0297619047619048	0	0	0	0.00595238095238095	0.0119047619047619	0.0119047619047619	0.0178571428571429	0	0	0	0	0.0952380952380952	0	0.00595238095238095	0.0178571428571429	0.0119047619047619	0	0	0	0.0238095238095238	0.00595238095238095	0	0	0.0119047619047619	0.00595238095238095	0	0
Uppsala	2014	Apr	2mix	AC	40	3	0.0119047619047619	0.0892857142857143	0.119047619047619	0.0178571428571429	0	0.0416666666666667	0	0	0	0.00595238095238095	0	0.0952380952380952	0.00595238095238095	0	0.0535714285714286	0.0119047619047619	0	0	0.0178571428571429	0.0357142857142857	0.0119047619047619	0	0	0	0.0178571428571429	0	0	0.0119047619047619	0	0.00595238095238095	0.00595238095238095	0.00595238095238095	0.0178571428571429	0	0	0.0119047619047619	0.00595238095238095	0	0	0	0	0	0
Uppsala	2015	Apr	2mix	AC	8	1	0.0357142857142857	0.0773809523809524	0.0476190476190476	0.0178571428571429	0.00595238095238095	0.0416666666666667	0	0	0.0357142857142857	0	0	0.0238095238095238	0	0	0	0.0119047619047619	0	0	0.0119047619047619	0.00595238095238095	0.0119047619047619	0.0178571428571429	0.0238095238095238	0	0.00595238095238095	0	0.00595238095238095	0.00595238095238095	0	0.00595238095238095	0.00595238095238095	0	0	0	0	0.00595238095238095	0	0	0	0	0.00595238095238095	0	0
Uppsala	2015	Apr	2mix	AC	40	3	0.0238095238095238	0.113095238095238	0.0595238095238095	0.0654761904761905	0.00595238095238095	0.0357142857142857	0	0.00595238095238095	0.0357142857142857	0.0178571428571429	0	0.0654761904761905	0.0595238095238095	0	0.0476190476190476	0.0297619047619048	0.00595238095238095	0	0.00595238095238095	0.0416666666666667	0	0	0	0	0	0	0	0	0	0	0.00595238095238095	0.00595238095238095	0	0	0	0	0.00595238095238095	0	0.0119047619047619	0	0.00595238095238095	0	0
Uppsala	2016	Apr	2mix	AC	8	1	0.0238095238095238	0.148809523809524	0.136904761904762	0.0535714285714286	0.101190476190476	0	0.0416666666666667	0	0.0238095238095238	0.0119047619047619	0.0714285714285714	0.0238095238095238	0.0178571428571429	0	0.00595238095238095	0.00595238095238095	0.00595238095238095	0	0.0178571428571429	0.00595238095238095	0.00595238095238095	0	0.00595238095238095	0.0238095238095238	0.00595238095238095	0	0	0.00595238095238095	0.0178571428571429	0	0	0	0.00595238095238095	0	0	0	0.0119047619047619	0	0	0	0	0.0357142857142857	0
Uppsala	2016	Apr	2mix	AC	21	2	0.0952380952380952	0.0892857142857143	0.0892857142857143	0.0595238095238095	0.0119047619047619	0.0119047619047619	0.0119047619047619	0	0.00595238095238095	0.0178571428571429	0.0297619047619048	0.0238095238095238	0.0238095238095238	0.0178571428571429	0.0178571428571429	0	0.0119047619047619	0	0.0178571428571429	0	0	0	0.0119047619047619	0.0238095238095238	0	0	0.00595238095238095	0.00595238095238095	0.00595238095238095	0	0.00595238095238095	0.00595238095238095	0	0	0	0.00595238095238095	0.00595238095238095	0	0	0	0	0.00595238095238095	0.0178571428571429
Uppsala	2016	Apr	2mix	AC	40	3	0.101190476190476	0.00595238095238095	0.0892857142857143	0.0119047619047619	0.0178571428571429	0	0	0	0	0.0119047619047619	0.178571428571429	0.00595238095238095	0.0119047619047619	0.00595238095238095	0.00595238095238095	0.00595238095238095	0.0297619047619048	0	0.00595238095238095	0	0	0	0.00595238095238095	0.0595238095238095	0	0	0.00595238095238095	0	0	0	0	0.0119047619047619	0	0.244047619047619	0	0.00595238095238095	0.00595238095238095	0	0.00595238095238095	0	0	0.00595238095238095	0
Uppsala	2016	Aug	2mix	AC	8	1	0.0892857142857143	0.0892857142857143	0.0476190476190476	0.0714285714285714	0.0714285714285714	0.0178571428571429	0.0178571428571429	0	0.0238095238095238	0.0178571428571429	0	0.0119047619047619	0.0178571428571429	0.0297619047619048	0	0.00595238095238095	0.0119047619047619	0	0.0119047619047619	0	0	0	0	0	0.0119047619047619	0.0119047619047619	0	0	0	0	0.00595238095238095	0.00595238095238095	0	0	0	0	0.00595238095238095	0	0.0119047619047619	0	0	0	0.0119047619047619
Uppsala	2016	Aug	2mix	AC	21	2	0.166666666666667	0.0654761904761905	0.0416666666666667	0.0416666666666667	0.0476190476190476	0.0297619047619048	0.0238095238095238	0.0119047619047619	0.0119047619047619	0.0178571428571429	0	0.0119047619047619	0.0178571428571429	0.0714285714285714	0	0.0119047619047619	0.0119047619047619	0.0357142857142857	0.0238095238095238	0	0	0.0119047619047619	0	0	0.0178571428571429	0.0238095238095238	0	0.0119047619047619	0	0	0	0.00595238095238095	0	0	0.00595238095238095	0.0178571428571429	0.0178571428571429	0	0	0	0	0	0
Uppsala	2016	Aug	2mix	AC	40	3	0.0595238095238095	0.0714285714285714	0.0238095238095238	0.0297619047619048	0.160714285714286	0.0178571428571429	0	0.113095238095238	0	0.0714285714285714	0	0.0119047619047619	0.0238095238095238	0.00595238095238095	0	0.0119047619047619	0	0	0.0119047619047619	0.0178571428571429	0	0	0	0	0	0.00595238095238095	0.00595238095238095	0	0	0.00595238095238095	0	0	0.00595238095238095	0.0595238095238095	0.00595238095238095	0	0.00595238095238095	0	0	0	0	0	0.0119047619047619
Uppsala	2016	Nov	2mix	AC	8	1	0.113095238095238	0.0595238095238095	0.0297619047619048	0.0297619047619048	0.0297619047619048	0.0297619047619048	0.0238095238095238	0.00595238095238095	0.0238095238095238	0.00595238095238095	0.0535714285714286	0.00595238095238095	0.00595238095238095	0.0654761904761905	0.00595238095238095	0	0	0	0.00595238095238095	0	0.00595238095238095	0.00595238095238095	0.00595238095238095	0.0119047619047619	0.0119047619047619	0	0.0119047619047619	0.00595238095238095	0	0.00595238095238095	0	0.00595238095238095	0	0	0	0	0	0.0119047619047619	0.00595238095238095	0	0	0	0.0119047619047619
Uppsala	2016	Nov	2mix	AC	21	2	0.0892857142857143	0.0416666666666667	0.0178571428571429	0.0357142857142857	0.00595238095238095	0.0297619047619048	0.172619047619048	0.0535714285714286	0.0357142857142857	0.0119047619047619	0.0119047619047619	0.0119047619047619	0.0119047619047619	0.0238095238095238	0	0	0	0	0.0119047619047619	0.00595238095238095	0.0119047619047619	0.00595238095238095	0	0.0119047619047619	0	0.00595238095238095	0.0119047619047619	0.00595238095238095	0	0.00595238095238095	0.00595238095238095	0.0119047619047619	0	0	0	0	0	0	0.00595238095238095	0	0.00595238095238095	0	0
Uppsala	2016	Nov	2mix	AC	40	3	0.0476190476190476	0.0297619047619048	0.0238095238095238	0.0535714285714286	0.0297619047619048	0.0119047619047619	0.208333333333333	0.0892857142857143	0.0297619047619048	0.0238095238095238	0	0.0238095238095238	0.0178571428571429	0	0.0297619047619048	0.0119047619047619	0	0	0.00595238095238095	0.0178571428571429	0	0.0119047619047619	0.0178571428571429	0	0	0	0	0	0	0	0.00595238095238095	0	0	0	0	0	0	0	0	0	0	0	0
Uppsala	2017	Apr	2mix	AC	8	1	0.107142857142857	0.0952380952380952	0.130952380952381	0.0833333333333333	0.0416666666666667	0.0297619047619048	0.00595238095238095	0.00595238095238095	0.0297619047619048	0.00595238095238095	0.00595238095238095	0.0178571428571429	0.0178571428571429	0.0119047619047619	0	0.0178571428571429	0.0119047619047619	0	0	0	0.00595238095238095	0.00595238095238095	0.00595238095238095	0	0	0.0119047619047619	0.00595238095238095	0	0	0.00595238095238095	0.00595238095238095	0	0	0	0	0	0.00595238095238095	0	0.00595238095238095	0.0178571428571429	0	0.0178571428571429	0.0178571428571429
Uppsala	2017	Apr	2mix	AC	21	2	0.113095238095238	0.0892857142857143	0.0238095238095238	0.0654761904761905	0	0.0595238095238095	0.0416666666666667	0.0476190476190476	0.0297619047619048	0.0476190476190476	0.0297619047619048	0	0.0178571428571429	0.0416666666666667	0.00595238095238095	0.0238095238095238	0	0.0357142857142857	0	0.00595238095238095	0	0	0	0.0178571428571429	0	0	0.0119047619047619	0.00595238095238095	0.00595238095238095	0.0297619047619048	0	0.00595238095238095	0	0.00595238095238095	0.0119047619047619	0	0.00595238095238095	0	0	0	0	0.0119047619047619	0.00595238095238095
Uppsala	2017	Apr	2mix	AC	40	3	0.101190476190476	0.0773809523809524	0.0238095238095238	0.0357142857142857	0.0297619047619048	0.0178571428571429	0.0416666666666667	0.0357142857142857	0.0714285714285714	0.00595238095238095	0	0	0.0238095238095238	0.00595238095238095	0.0178571428571429	0.00595238095238095	0	0	0	0.0238095238095238	0	0.00595238095238095	0	0	0	0	0.00595238095238095	0.00595238095238095	0	0.00595238095238095	0.00595238095238095	0.0119047619047619	0.00595238095238095	0.00595238095238095	0.00595238095238095	0	0	0	0	0.00595238095238095	0	0.00595238095238095	0
Uppsala	2014	Apr	3mix	ACD	7	1	0.0357142857142857	0.107142857142857	0.0952380952380952	0.0714285714285714	0.0535714285714286	0.0357142857142857	0.00595238095238095	0	0.0595238095238095	0	0	0.0773809523809524	0	0	0.0178571428571429	0.0178571428571429	0	0	0.0119047619047619	0.00595238095238095	0.0119047619047619	0.0119047619047619	0.00595238095238095	0	0.00595238095238095	0	0.00595238095238095	0	0	0.00595238095238095	0.00595238095238095	0.00595238095238095	0	0	0	0.00595238095238095	0.00595238095238095	0	0.0238095238095238	0	0.0238095238095238	0	0
Uppsala	2014	Apr	3mix	ACD	30	2	0	0.0535714285714286	0.0833333333333333	0.0416666666666667	0.0416666666666667	0.0416666666666667	0	0	0.0238095238095238	0.0178571428571429	0	0.142857142857143	0	0	0.0119047619047619	0.0238095238095238	0	0.00595238095238095	0.0416666666666667	0	0.0119047619047619	0	0.0178571428571429	0	0.00595238095238095	0	0	0.0178571428571429	0	0.0119047619047619	0.0178571428571429	0.00595238095238095	0.0595238095238095	0	0	0.00595238095238095	0	0	0.00595238095238095	0	0	0	0
Uppsala	2015	Apr	3mix	ACD	7	1	0.0892857142857143	0.273809523809524	0.0595238095238095	0.00595238095238095	0	0.0238095238095238	0	0	0.0357142857142857	0.00595238095238095	0	0.0654761904761905	0	0	0.00595238095238095	0.00595238095238095	0	0	0.00595238095238095	0.00595238095238095	0	0.0119047619047619	0	0	0	0	0.00595238095238095	0.0119047619047619	0	0.00595238095238095	0.0297619047619048	0	0.00595238095238095	0	0	0.00595238095238095	0.0119047619047619	0	0.0119047619047619	0	0.0119047619047619	0	0
Uppsala	2015	Apr	3mix	ACD	30	2	0	0.154761904761905	0.0833333333333333	0.0357142857142857	0.0952380952380952	0.0357142857142857	0.00595238095238095	0	0.0119047619047619	0.00595238095238095	0	0.00595238095238095	0.0119047619047619	0	0.0476190476190476	0.0119047619047619	0.0119047619047619	0	0	0.0119047619047619	0.00595238095238095	0	0.0357142857142857	0	0	0	0	0	0	0.0178571428571429	0.0178571428571429	0.00595238095238095	0.130952380952381	0	0	0	0.00595238095238095	0	0	0	0	0	0
Uppsala	2015	Apr	3mix	ACD	45	3	0.0416666666666667	0.0535714285714286	0.0238095238095238	0.0535714285714286	0.00595238095238095	0.0535714285714286	0	0	0.0238095238095238	0.0238095238095238	0	0	0.00595238095238095	0	0.0535714285714286	0.0238095238095238	0	0	0.0178571428571429	0.0238095238095238	0.0119047619047619	0.0357142857142857	0.0178571428571429	0	0	0	0	0.00595238095238095	0	0	0.0178571428571429	0.00595238095238095	0.0178571428571429	0	0	0	0.00595238095238095	0	0.0297619047619048	0	0	0	0
Uppsala	2016	Apr	3mix	ACD	7	1	0.113095238095238	0.113095238095238	0.0416666666666667	0.0833333333333333	0.0178571428571429	0.00595238095238095	0	0	0.0119047619047619	0.0238095238095238	0.0416666666666667	0.00595238095238095	0.0238095238095238	0	0	0.0119047619047619	0.0595238095238095	0	0	0	0	0	0	0.0535714285714286	0	0	0.00595238095238095	0	0.0297619047619048	0.0238095238095238	0	0	0	0	0	0.0119047619047619	0.00595238095238095	0	0.0119047619047619	0	0	0.0119047619047619	0.00595238095238095
Uppsala	2016	Apr	3mix	ACD	30	2	0.0773809523809524	0.0952380952380952	0.0357142857142857	0.0416666666666667	0.166666666666667	0.0357142857142857	0.00595238095238095	0	0.00595238095238095	0.00595238095238095	0	0.0119047619047619	0.0119047619047619	0	0	0.00595238095238095	0.0416666666666667	0	0.00595238095238095	0	0.0119047619047619	0	0.0119047619047619	0	0	0.0238095238095238	0.00595238095238095	0	0	0.0119047619047619	0	0	0.0178571428571429	0.0416666666666667	0.0119047619047619	0	0.00595238095238095	0	0.00595238095238095	0	0	0.00595238095238095	0
Uppsala	2016	Apr	3mix	ACD	45	3	0	0.0476190476190476	0.0297619047619048	0.0357142857142857	0.0119047619047619	0.0178571428571429	0	0	0	0.0178571428571429	0.0595238095238095	0.00595238095238095	0.0357142857142857	0	0	0.00595238095238095	0.0297619047619048	0.541666666666667	0	0	0	0.00595238095238095	0	0.0178571428571429	0	0	0	0.0357142857142857	0	0.00595238095238095	0.0119047619047619	0	0	0	0	0	0	0	0	0.00595238095238095	0	0	0
Uppsala	2016	Aug	3mix	ACD	7	1	0.107142857142857	0.0714285714285714	0.0952380952380952	0.0654761904761905	0.0714285714285714	0.0476190476190476	0.0178571428571429	0	0.0178571428571429	0.0357142857142857	0.00595238095238095	0.0119047619047619	0.0119047619047619	0.00595238095238095	0.00595238095238095	0.00595238095238095	0.00595238095238095	0	0	0.0119047619047619	0.00595238095238095	0.0119047619047619	0.00595238095238095	0	0.00595238095238095	0.00595238095238095	0.00595238095238095	0.00595238095238095	0.0119047619047619	0	0.00595238095238095	0	0	0.00595238095238095	0.00595238095238095	0	0.00595238095238095	0	0.0119047619047619	0	0.00595238095238095	0	0.00595238095238095
Uppsala	2016	Aug	3mix	ACD	30	2	0.0297619047619048	0.0773809523809524	0.0178571428571429	0.0476190476190476	0.0952380952380952	0.0119047619047619	0.0773809523809524	0	0.00595238095238095	0.0416666666666667	0	0.0178571428571429	0.0238095238095238	0.00595238095238095	0.0119047619047619	0.0178571428571429	0.0178571428571429	0	0.00595238095238095	0.00595238095238095	0.0119047619047619	0.00595238095238095	0.00595238095238095	0	0.00595238095238095	0	0	0	0	0.0416666666666667	0	0.0297619047619048	0.0119047619047619	0	0	0	0.00595238095238095	0	0	0.0119047619047619	0	0	0
Uppsala	2016	Aug	3mix	ACD	45	3	0.0238095238095238	0.107142857142857	0.0416666666666667	0.0238095238095238	0.0357142857142857	0.0238095238095238	0.00595238095238095	0.0535714285714286	0.0178571428571429	0.0119047619047619	0	0.0178571428571429	0.0476190476190476	0	0.0476190476190476	0.0238095238095238	0.0297619047619048	0	0.0297619047619048	0.0357142857142857	0.0357142857142857	0.0119047619047619	0.0178571428571429	0	0.0178571428571429	0	0	0	0.00595238095238095	0.00595238095238095	0	0.00595238095238095	0.00595238095238095	0	0.0119047619047619	0.00595238095238095	0.0178571428571429	0	0	0	0.00595238095238095	0	0.00595238095238095
Uppsala	2016	Nov	3mix	ACD	7	1	0.113095238095238	0.0833333333333333	0.0297619047619048	0.0595238095238095	0.0357142857142857	0.0297619047619048	0.0654761904761905	0.0119047619047619	0.0238095238095238	0.0297619047619048	0.00595238095238095	0.0119047619047619	0	0.00595238095238095	0	0.0178571428571429	0	0	0	0.0178571428571429	0	0.0238095238095238	0.0119047619047619	0	0	0.00595238095238095	0.00595238095238095	0	0	0	0.00595238095238095	0	0	0.00595238095238095	0	0	0	0	0	0	0	0	0.0178571428571429
Uppsala	2016	Nov	3mix	ACD	30	2	0.0178571428571429	0.0654761904761905	0.0714285714285714	0.0238095238095238	0.0297619047619048	0.0119047619047619	0.208333333333333	0.148809523809524	0	0.0119047619047619	0.00595238095238095	0	0.00595238095238095	0	0.0119047619047619	0.0119047619047619	0.00595238095238095	0	0	0	0	0	0.0238095238095238	0	0	0	0	0	0	0.0119047619047619	0	0	0.0119047619047619	0	0	0	0	0	0	0.00595238095238095	0	0	0.00595238095238095
Uppsala	2016	Nov	3mix	ACD	45	3	0.101190476190476	0.0357142857142857	0.0297619047619048	0.0297619047619048	0.0416666666666667	0.0178571428571429	0.0238095238095238	0.25	0.00595238095238095	0.0178571428571429	0.00595238095238095	0.00595238095238095	0.00595238095238095	0	0.00595238095238095	0.00595238095238095	0	0	0.00595238095238095	0	0	0.0178571428571429	0	0	0.00595238095238095	0	0	0	0	0.00595238095238095	0.00595238095238095	0.0119047619047619	0	0	0	0	0.0416666666666667	0.00595238095238095	0	0	0	0	0
Uppsala	2017	Apr	3mix	ACD	7	1	0.0892857142857143	0.101190476190476	0.0773809523809524	0.0654761904761905	0.0535714285714286	0.0119047619047619	0.0238095238095238	0.0476190476190476	0.0178571428571429	0	0	0.00595238095238095	0.0238095238095238	0	0.0119047619047619	0.0119047619047619	0.00595238095238095	0	0.0119047619047619	0	0.0119047619047619	0.00595238095238095	0.00595238095238095	0	0.0119047619047619	0	0.0178571428571429	0	0.0119047619047619	0.00595238095238095	0	0.00595238095238095	0	0	0.00595238095238095	0	0	0.00595238095238095	0.00595238095238095	0	0.0119047619047619	0.0595238095238095	0
Uppsala	2017	Apr	3mix	ACD	30	2	0.107142857142857	0.0773809523809524	0.0416666666666667	0.136904761904762	0.0357142857142857	0.0416666666666667	0.0535714285714286	0.0952380952380952	0.0357142857142857	0.00595238095238095	0.00595238095238095	0	0.0178571428571429	0	0.00595238095238095	0.0119047619047619	0	0	0.00595238095238095	0.0119047619047619	0	0.00595238095238095	0.00595238095238095	0.00595238095238095	0	0	0	0.00595238095238095	0	0.0238095238095238	0	0	0.0178571428571429	0	0	0	0	0.00595238095238095	0.00595238095238095	0	0	0	0.0238095238095238
Uppsala	2017	Apr	3mix	ACD	45	3	0.0952380952380952	0.0654761904761905	0.0238095238095238	0.0416666666666667	0.0178571428571429	0.0238095238095238	0.0178571428571429	0.101190476190476	0.0297619047619048	0.0178571428571429	0	0.00595238095238095	0.0119047619047619	0	0.0119047619047619	0.0654761904761905	0.00595238095238095	0	0.0119047619047619	0.0119047619047619	0	0.0238095238095238	0	0.00595238095238095	0.00595238095238095	0	0.00595238095238095	0	0	0	0	0.0119047619047619	0.00595238095238095	0	0	0.0119047619047619	0.0119047619047619	0	0	0.00595238095238095	0	0	0
Uppsala	2014	Apr	2mix	AD	14	1	0.0178571428571429	0.0773809523809524	0.0952380952380952	0.0714285714285714	0.0357142857142857	0.0833333333333333	0	0.00595238095238095	0.0238095238095238	0.0238095238095238	0	0.0714285714285714	0	0	0.0357142857142857	0.0119047619047619	0	0	0.0595238095238095	0.00595238095238095	0.0178571428571429	0.00595238095238095	0.0178571428571429	0	0	0	0	0.00595238095238095	0	0.00595238095238095	0.00595238095238095	0.00595238095238095	0.00595238095238095	0	0	0.00595238095238095	0	0	0.0119047619047619	0	0.0238095238095238	0	0
Uppsala	2014	Apr	2mix	AD	18	2	0.0297619047619048	0.0833333333333333	0.0654761904761905	0.0357142857142857	0.0178571428571429	0.0595238095238095	0	0	0.0476190476190476	0.0178571428571429	0	0.0833333333333333	0.00595238095238095	0	0.0357142857142857	0	0	0	0.0119047619047619	0.0178571428571429	0.0238095238095238	0	0.0238095238095238	0	0	0	0	0.0238095238095238	0	0.0178571428571429	0.00595238095238095	0.0178571428571429	0	0	0	0.0119047619047619	0	0	0	0	0.0357142857142857	0	0
Uppsala	2015	Apr	2mix	AD	18	2	0.0833333333333333	0.0833333333333333	0.0535714285714286	0.0654761904761905	0.0654761904761905	0.0952380952380952	0	0	0.00595238095238095	0.00595238095238095	0	0.0297619047619048	0.00595238095238095	0	0.0238095238095238	0.00595238095238095	0	0	0.0119047619047619	0	0.0119047619047619	0.0119047619047619	0.0119047619047619	0	0.0119047619047619	0	0.00595238095238095	0.0119047619047619	0.0416666666666667	0.00595238095238095	0	0.0119047619047619	0.0119047619047619	0	0.00595238095238095	0.00595238095238095	0	0	0.0119047619047619	0.0714285714285714	0	0	0
Uppsala	2015	Apr	2mix	AD	35	3	0.130952380952381	0.142857142857143	0.0535714285714286	0.00595238095238095	0	0.0119047619047619	0	0.00595238095238095	0.0476190476190476	0.0178571428571429	0	0.0119047619047619	0.238095238095238	0	0.0119047619047619	0.00595238095238095	0.0178571428571429	0	0.0119047619047619	0.00595238095238095	0.00595238095238095	0.00595238095238095	0	0	0.00595238095238095	0	0.00595238095238095	0.0119047619047619	0	0	0.00595238095238095	0	0.00595238095238095	0	0	0	0	0	0	0	0	0	0
Uppsala	2016	Apr	2mix	AD	14	1	0.0773809523809524	0.0654761904761905	0.0952380952380952	0.0654761904761905	0.0773809523809524	0.0178571428571429	0.0416666666666667	0	0.0119047619047619	0.0892857142857143	0	0.00595238095238095	0.0178571428571429	0	0	0.00595238095238095	0.00595238095238095	0	0	0	0	0.00595238095238095	0	0.00595238095238095	0.00595238095238095	0.0119047619047619	0	0.0178571428571429	0.00595238095238095	0.0178571428571429	0	0.00595238095238095	0	0	0	0	0	0	0	0	0	0	0
Uppsala	2016	Apr	2mix	AD	18	2	0.0416666666666667	0.0714285714285714	0.0416666666666667	0.0892857142857143	0.0952380952380952	0.0178571428571429	0.00595238095238095	0	0.0297619047619048	0.0238095238095238	0.125	0.00595238095238095	0.0178571428571429	0.00595238095238095	0.0119047619047619	0	0.0416666666666667	0	0.0119047619047619	0	0	0	0.00595238095238095	0.00595238095238095	0.0119047619047619	0.0416666666666667	0	0.00595238095238095	0	0.00595238095238095	0.00595238095238095	0	0	0.0238095238095238	0.0119047619047619	0	0.0119047619047619	0	0	0.00595238095238095	0	0	0
Uppsala	2016	Apr	2mix	AD	35	3	0.0595238095238095	0.0476190476190476	0.0357142857142857	0.0119047619047619	0.0178571428571429	0.00595238095238095	0.0119047619047619	0	0.0119047619047619	0.119047619047619	0.0714285714285714	0.0119047619047619	0.0416666666666667	0.00595238095238095	0	0.0119047619047619	0.00595238095238095	0	0	0.0119047619047619	0	0.00595238095238095	0	0.0178571428571429	0.0178571428571429	0.00595238095238095	0	0	0	0.00595238095238095	0.00595238095238095	0	0	0.00595238095238095	0	0.00595238095238095	0	0	0.00595238095238095	0	0	0.0119047619047619	0
Uppsala	2016	Aug	2mix	AD	14	1	0.0535714285714286	0.0833333333333333	0.107142857142857	0.0595238095238095	0.113095238095238	0.0238095238095238	0.0476190476190476	0.0119047619047619	0.00595238095238095	0.00595238095238095	0.00595238095238095	0.00595238095238095	0.0119047619047619	0.00595238095238095	0	0	0	0	0	0.00595238095238095	0.00595238095238095	0	0	0	0	0	0	0.0119047619047619	0	0	0	0	0	0	0.0238095238095238	0	0.00595238095238095	0.0476190476190476	0	0	0.00595238095238095	0	0
Uppsala	2016	Aug	2mix	AD	18	2	0.166666666666667	0.0773809523809524	0.0119047619047619	0.0297619047619048	0.119047619047619	0.0119047619047619	0.0297619047619048	0.0178571428571429	0.0119047619047619	0.0357142857142857	0.00595238095238095	0.00595238095238095	0.0238095238095238	0	0.0119047619047619	0	0.00595238095238095	0	0.00595238095238095	0	0.0238095238095238	0.00595238095238095	0	0	0.00595238095238095	0.00595238095238095	0	0	0.0119047619047619	0.0119047619047619	0.00595238095238095	0.00595238095238095	0.0178571428571429	0.00595238095238095	0.0238095238095238	0	0	0.0357142857142857	0	0	0	0	0
Uppsala	2016	Aug	2mix	AD	35	3	0.43452380952381	0.0297619047619048	0.0595238095238095	0.0833333333333333	0.0238095238095238	0.0119047619047619	0.0119047619047619	0.00595238095238095	0.0178571428571429	0.00595238095238095	0	0	0.00595238095238095	0.00595238095238095	0.0178571428571429	0.00595238095238095	0.00595238095238095	0	0.00595238095238095	0	0.00595238095238095	0	0.00595238095238095	0	0.00595238095238095	0	0	0.0178571428571429	0	0.00595238095238095	0	0	0	0	0.00595238095238095	0	0	0	0	0.0357142857142857	0	0	0
Uppsala	2016	Nov	2mix	AD	14	1	0.107142857142857	0.0714285714285714	0.0178571428571429	0.0357142857142857	0.0357142857142857	0.00595238095238095	0.178571428571429	0.0654761904761905	0.0357142857142857	0.0119047619047619	0	0	0	0.00595238095238095	0	0.00595238095238095	0	0	0	0	0.00595238095238095	0	0.00595238095238095	0	0.0119047619047619	0	0.00595238095238095	0.0178571428571429	0	0	0	0.0119047619047619	0	0	0.00595238095238095	0	0	0	0	0	0.0119047619047619	0	0.00595238095238095
Uppsala	2016	Nov	2mix	AD	18	2	0.0595238095238095	0.0178571428571429	0.0238095238095238	0.0297619047619048	0.0654761904761905	0.00595238095238095	0.0892857142857143	0.357142857142857	0.0119047619047619	0.0297619047619048	0	0.00595238095238095	0.0238095238095238	0.00595238095238095	0	0.0178571428571429	0.00595238095238095	0	0.00595238095238095	0	0.00595238095238095	0.00595238095238095	0	0	0.00595238095238095	0	0	0	0	0	0	0	0.00595238095238095	0	0	0.00595238095238095	0.0119047619047619	0	0	0	0	0	0
Uppsala	2016	Nov	2mix	AD	35	3	0.303571428571429	0.0119047619047619	0.00595238095238095	0.0178571428571429	0.0416666666666667	0.0119047619047619	0.00595238095238095	0.154761904761905	0.0178571428571429	0.0119047619047619	0.00595238095238095	0.00595238095238095	0	0.0595238095238095	0.00595238095238095	0.00595238095238095	0.00595238095238095	0	0.0119047619047619	0	0	0.00595238095238095	0.00595238095238095	0	0	0	0	0.00595238095238095	0	0	0.00595238095238095	0	0	0	0	0	0	0	0	0	0	0	0.00595238095238095
Uppsala	2017	Apr	2mix	AD	14	1	0.0773809523809524	0.101190476190476	0.0178571428571429	0.0535714285714286	0.0535714285714286	0.0178571428571429	0.166666666666667	0.0833333333333333	0.0476190476190476	0.0119047619047619	0	0.00595238095238095	0	0	0.0119047619047619	0.00595238095238095	0.00595238095238095	0	0	0	0.00595238095238095	0	0	0.00595238095238095	0	0.00595238095238095	0	0.00595238095238095	0.00595238095238095	0.0119047619047619	0	0	0	0	0	0	0	0	0.00595238095238095	0	0.00595238095238095	0	0
Uppsala	2017	Apr	2mix	AD	18	2	0.113095238095238	0.0119047619047619	0.0535714285714286	0.154761904761905	0.0476190476190476	0.00595238095238095	0.0535714285714286	0.0416666666666667	0.0119047619047619	0.00595238095238095	0	0	0.0119047619047619	0.0178571428571429	0	0.0238095238095238	0	0	0.00595238095238095	0	0.00595238095238095	0.00595238095238095	0	0.0238095238095238	0.0119047619047619	0.00595238095238095	0.00595238095238095	0	0	0	0	0	0.00595238095238095	0	0	0	0	0	0.00595238095238095	0	0	0.00595238095238095	0.00595238095238095
Uppsala	2017	Apr	2mix	AD	35	3	0.142857142857143	0.0714285714285714	0.0178571428571429	0.0357142857142857	0	0.0238095238095238	0.0357142857142857	0.0238095238095238	0.0357142857142857	0.00595238095238095	0.0833333333333333	0.00595238095238095	0.00595238095238095	0.0119047619047619	0.00595238095238095	0.0119047619047619	0	0	0	0.0119047619047619	0.00595238095238095	0	0.0119047619047619	0.00595238095238095	0	0	0	0	0.00595238095238095	0.00595238095238095	0	0.00595238095238095	0.0178571428571429	0	0.00595238095238095	0	0.00595238095238095	0	0	0	0	0.0238095238095238	0.00595238095238095
Uppsala	2014	Apr	1mono	B	1	1	0.107142857142857	0.0952380952380952	0.0119047619047619	0.0357142857142857	0.0119047619047619	0.0535714285714286	0	0	0.0178571428571429	0	0	0.0952380952380952	0	0	0	0.0178571428571429	0	0	0.0119047619047619	0.0178571428571429	0.0119047619047619	0.0178571428571429	0	0	0.0119047619047619	0	0	0.00595238095238095	0	0	0.0178571428571429	0	0.00595238095238095	0	0	0.0178571428571429	0.0119047619047619	0	0	0.0535714285714286	0	0	0
Uppsala	2014	Apr	1mono	B	22	2	0.0773809523809524	0.0773809523809524	0.0357142857142857	0.0476190476190476	0.00595238095238095	0.0535714285714286	0	0	0.0416666666666667	0.0238095238095238	0	0.0416666666666667	0	0	0.119047619047619	0.0297619047619048	0	0	0.0297619047619048	0.0178571428571429	0.00595238095238095	0	0.0238095238095238	0	0.0297619047619048	0	0	0.0119047619047619	0	0	0	0.00595238095238095	0.0297619047619048	0	0	0.0297619047619048	0	0	0.0119047619047619	0.0119047619047619	0	0	0
Uppsala	2015	Apr	1mono	B	1	1	0.0714285714285714	0.214285714285714	0.0476190476190476	0.0654761904761905	0.0416666666666667	0.0773809523809524	0	0	0.0178571428571429	0.0119047619047619	0	0.0416666666666667	0	0	0.0238095238095238	0	0.00595238095238095	0.0119047619047619	0	0	0.0297619047619048	0	0	0	0	0	0	0.0119047619047619	0	0.00595238095238095	0	0.0119047619047619	0.00595238095238095	0	0	0	0.00595238095238095	0	0.00595238095238095	0	0	0	0
Uppsala	2015	Apr	1mono	B	22	2	0.0297619047619048	0.369047619047619	0.0357142857142857	0.0357142857142857	0.0595238095238095	0.0714285714285714	0	0	0.0238095238095238	0.0178571428571429	0.0535714285714286	0.0238095238095238	0.00595238095238095	0.00595238095238095	0.00595238095238095	0.00595238095238095	0	0	0	0.00595238095238095	0.0119047619047619	0	0	0.00595238095238095	0	0	0	0	0	0.0119047619047619	0.00595238095238095	0	0	0	0	0.00595238095238095	0	0	0	0	0.0119047619047619	0	0
Uppsala	2015	Apr	1mono	B	41	3	0.0238095238095238	0.0654761904761905	0.113095238095238	0.0476190476190476	0.0238095238095238	0.0238095238095238	0	0	0.0238095238095238	0.00595238095238095	0	0.0119047619047619	0.00595238095238095	0	0.0714285714285714	0.0178571428571429	0.00595238095238095	0.00595238095238095	0.00595238095238095	0.00595238095238095	0	0.0178571428571429	0.00595238095238095	0	0.0119047619047619	0	0.00595238095238095	0	0	0.0119047619047619	0.00595238095238095	0.00595238095238095	0.00595238095238095	0	0	0	0.00595238095238095	0	0.00595238095238095	0.0178571428571429	0	0	0
Uppsala	2016	Apr	1mono	B	1	1	0.172619047619048	0.0773809523809524	0.101190476190476	0.0476190476190476	0.0178571428571429	0.00595238095238095	0	0	0.0238095238095238	0.0595238095238095	0	0.0238095238095238	0.0119047619047619	0	0	0	0.0297619047619048	0	0	0	0	0	0	0.0238095238095238	0	0.0416666666666667	0	0	0.0119047619047619	0	0	0	0.00595238095238095	0	0	0	0	0	0.00595238095238095	0	0	0.0416666666666667	0
Uppsala	2016	Apr	1mono	B	22	2	0.0595238095238095	0.136904761904762	0.107142857142857	0.0297619047619048	0.0238095238095238	0.0416666666666667	0	0	0.0178571428571429	0.0119047619047619	0.0357142857142857	0.0238095238095238	0.0238095238095238	0	0.0119047619047619	0.00595238095238095	0.0595238095238095	0	0	0.00595238095238095	0.0119047619047619	0	0.0178571428571429	0.0297619047619048	0	0	0.00595238095238095	0	0.0238095238095238	0.00595238095238095	0.00595238095238095	0	0	0	0.0119047619047619	0.00595238095238095	0.00595238095238095	0	0	0.0119047619047619	0	0.0119047619047619	0.00595238095238095
Uppsala	2016	Apr	1mono	B	41	3	0.0714285714285714	0.125	0.0773809523809524	0.0178571428571429	0.0119047619047619	0.0238095238095238	0	0	0.00595238095238095	0.101190476190476	0.00595238095238095	0.0119047619047619	0.0238095238095238	0	0.0952380952380952	0	0.0535714285714286	0	0.00595238095238095	0.00595238095238095	0	0	0.0297619047619048	0	0	0	0	0.00595238095238095	0.00595238095238095	0	0	0.00595238095238095	0	0	0.0357142857142857	0.00595238095238095	0	0	0	0	0	0	0
Uppsala	2016	Aug	1mono	B	1	1	0.18452380952381	0.0416666666666667	0.142857142857143	0.0535714285714286	0.119047619047619	0.0297619047619048	0	0	0.0238095238095238	0.0357142857142857	0.0297619047619048	0.0119047619047619	0.0178571428571429	0.0119047619047619	0	0.00595238095238095	0	0	0.0119047619047619	0	0.0178571428571429	0.00595238095238095	0.0119047619047619	0	0.00595238095238095	0	0	0	0.00595238095238095	0	0	0	0	0.00595238095238095	0.0178571428571429	0.00595238095238095	0	0.0297619047619048	0	0	0	0.00595238095238095	0
Uppsala	2016	Aug	1mono	B	22	2	0.196428571428571	0.0476190476190476	0.0238095238095238	0.0416666666666667	0.107142857142857	0.0297619047619048	0	0	0.0119047619047619	0.0595238095238095	0	0	0.0178571428571429	0.0119047619047619	0.00595238095238095	0	0.0238095238095238	0	0.0119047619047619	0	0.00595238095238095	0.00595238095238095	0	0	0	0.00595238095238095	0	0	0	0.0119047619047619	0	0	0	0.00595238095238095	0.0178571428571429	0.00595238095238095	0.00595238095238095	0	0.0119047619047619	0	0	0	0
Uppsala	2016	Aug	1mono	B	41	3	0.107142857142857	0.0654761904761905	0.0714285714285714	0.0357142857142857	0.0357142857142857	0.0357142857142857	0.00595238095238095	0.00595238095238095	0.0297619047619048	0.0357142857142857	0	0.0297619047619048	0.0178571428571429	0.0357142857142857	0.0119047619047619	0.00595238095238095	0.0119047619047619	0	0.0119047619047619	0.0238095238095238	0.00595238095238095	0.0119047619047619	0.0119047619047619	0	0.0119047619047619	0.00595238095238095	0.00595238095238095	0.0178571428571429	0	0.00595238095238095	0	0	0.0119047619047619	0	0	0.00595238095238095	0.00595238095238095	0.0476190476190476	0.0119047619047619	0	0	0	0
Uppsala	2016	Nov	1mono	B	22	2	0.0773809523809524	0.119047619047619	0.0297619047619048	0.136904761904762	0.0238095238095238	0.0357142857142857	0.00595238095238095	0.00595238095238095	0.0297619047619048	0.0178571428571429	0	0.0297619047619048	0.00595238095238095	0.0297619047619048	0.00595238095238095	0.00595238095238095	0	0	0	0	0.00595238095238095	0.0119047619047619	0.0119047619047619	0	0.00595238095238095	0	0	0	0	0	0	0	0	0.00595238095238095	0.0178571428571429	0.00595238095238095	0	0	0.00595238095238095	0	0	0	0.00595238095238095
Uppsala	2016	Nov	1mono	B	41	3	0.0833333333333333	0.0357142857142857	0.0476190476190476	0.0178571428571429	0.0535714285714286	0.0297619047619048	0.0892857142857143	0.19047619047619	0.0297619047619048	0.00595238095238095	0	0.00595238095238095	0.00595238095238095	0	0.00595238095238095	0.00595238095238095	0	0	0	0.00595238095238095	0.00595238095238095	0.00595238095238095	0.0297619047619048	0	0	0.00595238095238095	0	0.00595238095238095	0	0.00595238095238095	0	0	0.00595238095238095	0	0	0.00595238095238095	0	0	0.00595238095238095	0	0.00595238095238095	0	0
Uppsala	2017	Apr	1mono	B	1	1	0.0773809523809524	0.119047619047619	0.0238095238095238	0.107142857142857	0.0178571428571429	0.0238095238095238	0.0416666666666667	0	0.0297619047619048	0.00595238095238095	0.0178571428571429	0	0	0.0297619047619048	0.00595238095238095	0.0297619047619048	0	0	0.0178571428571429	0.0119047619047619	0.00595238095238095	0	0	0	0.0297619047619048	0	0.0178571428571429	0	0	0.00595238095238095	0	0.00595238095238095	0	0	0.00595238095238095	0.00595238095238095	0.0119047619047619	0	0	0	0	0.00595238095238095	0.00595238095238095
Uppsala	2017	Apr	1mono	B	22	2	0.119047619047619	0.0654761904761905	0.0297619047619048	0.154761904761905	0.0178571428571429	0.0238095238095238	0.0654761904761905	0	0	0	0.0357142857142857	0.0119047619047619	0.00595238095238095	0.0119047619047619	0.00595238095238095	0.00595238095238095	0	0	0.00595238095238095	0	0	0	0.00595238095238095	0.0119047619047619	0	0.00595238095238095	0	0.0119047619047619	0	0	0	0.00595238095238095	0.00595238095238095	0.0833333333333333	0	0	0.0238095238095238	0	0	0	0	0	0.00595238095238095
Uppsala	2017	Apr	1mono	B	41	3	0.0952380952380952	0.0654761904761905	0.0476190476190476	0.0952380952380952	0.0119047619047619	0.0238095238095238	0.0357142857142857	0.101190476190476	0.00595238095238095	0.0119047619047619	0.0178571428571429	0.0119047619047619	0.0178571428571429	0	0.0119047619047619	0.0238095238095238	0.00595238095238095	0	0	0	0	0	0	0.0119047619047619	0.00595238095238095	0.0119047619047619	0.00595238095238095	0	0	0.0119047619047619	0	0.00595238095238095	0.0178571428571429	0.0119047619047619	0	0	0	0	0	0.00595238095238095	0	0	0
Uppsala	2014	Apr	2mix	BC	31	3	0.107142857142857	0.0714285714285714	0.0416666666666667	0.0357142857142857	0.0714285714285714	0.0476190476190476	0	0	0.0297619047619048	0.0178571428571429	0	0.0714285714285714	0	0	0.0178571428571429	0.0178571428571429	0	0	0.0178571428571429	0.0119047619047619	0.0238095238095238	0.00595238095238095	0.00595238095238095	0	0.00595238095238095	0	0.0238095238095238	0.00595238095238095	0	0	0.0357142857142857	0	0	0	0	0.0357142857142857	0	0	0.00595238095238095	0	0	0	0
Uppsala	2014	Apr	2mix	BC	2	1	0.0416666666666667	0.0297619047619048	0.0357142857142857	0.0416666666666667	0.0416666666666667	0.0178571428571429	0	0	0	0.0178571428571429	0	0.0535714285714286	0	0	0.0595238095238095	0.0119047619047619	0	0	0.0119047619047619	0.0297619047619048	0.00595238095238095	0.0238095238095238	0.00595238095238095	0	0.00595238095238095	0	0.0119047619047619	0.0178571428571429	0	0	0.00595238095238095	0.0119047619047619	0.00595238095238095	0	0	0.00595238095238095	0	0	0.00595238095238095	0	0.0119047619047619	0	0
Uppsala	2014	Apr	2mix	BC	16	2	0.130952380952381	0.0654761904761905	0.0654761904761905	0.0595238095238095	0	0.0773809523809524	0	0	0.0178571428571429	0	0	0.107142857142857	0	0	0.0297619047619048	0.0119047619047619	0	0	0	0.00595238095238095	0.0476190476190476	0.00595238095238095	0.0119047619047619	0	0.0119047619047619	0	0.00595238095238095	0.00595238095238095	0	0.0119047619047619	0.0178571428571429	0.0178571428571429	0.0297619047619048	0	0	0.0238095238095238	0.0119047619047619	0	0	0	0.0178571428571429	0	0
Uppsala	2015	Apr	2mix	BC	31	3	0.154761904761905	0.125	0.0476190476190476	0.0595238095238095	0.0119047619047619	0.0357142857142857	0	0	0.00595238095238095	0.0178571428571429	0.0297619047619048	0.0535714285714286	0.00595238095238095	0	0.0357142857142857	0.0119047619047619	0	0	0	0.00595238095238095	0.0119047619047619	0.00595238095238095	0.0238095238095238	0	0.00595238095238095	0	0.0238095238095238	0.0119047619047619	0	0	0.0238095238095238	0	0	0	0	0	0	0	0	0	0	0.0297619047619048	0
Uppsala	2016	Apr	2mix	BC	2	1	0.196428571428571	0.107142857142857	0.0297619047619048	0.0595238095238095	0.0535714285714286	0.0178571428571429	0	0	0.0238095238095238	0.0238095238095238	0	0.00595238095238095	0.0119047619047619	0.0654761904761905	0	0.00595238095238095	0.0416666666666667	0	0	0	0	0	0.0178571428571429	0.00595238095238095	0.00595238095238095	0.0416666666666667	0.00595238095238095	0	0.0238095238095238	0	0	0.00595238095238095	0	0	0.0119047619047619	0	0	0	0.00595238095238095	0	0	0	0.00595238095238095
Uppsala	2016	Apr	2mix	BC	16	2	0.101190476190476	0.119047619047619	0.0714285714285714	0.0773809523809524	0.0595238095238095	0.0238095238095238	0	0	0.00595238095238095	0.0773809523809524	0	0	0.0119047619047619	0	0	0	0.0238095238095238	0	0	0	0.0178571428571429	0	0	0.0119047619047619	0	0.0297619047619048	0.0119047619047619	0	0.00595238095238095	0	0	0.00595238095238095	0	0	0.0178571428571429	0	0	0	0	0	0	0.00595238095238095	0
Uppsala	2016	Apr	2mix	BC	31	3	0.125	0.0238095238095238	0.0357142857142857	0.0357142857142857	0.00595238095238095	0.0833333333333333	0	0	0.00595238095238095	0.0535714285714286	0.0416666666666667	0.00595238095238095	0	0.0119047619047619	0.0178571428571429	0.0119047619047619	0.0535714285714286	0	0	0	0.0238095238095238	0	0	0.0297619047619048	0.00595238095238095	0.0119047619047619	0	0.00595238095238095	0.00595238095238095	0	0	0	0	0	0	0	0.00595238095238095	0	0.00595238095238095	0	0	0	0
Uppsala	2016	Aug	2mix	BC	2	1	0.25	0.0535714285714286	0.0476190476190476	0.0476190476190476	0.0833333333333333	0.0416666666666667	0.0178571428571429	0.00595238095238095	0.0119047619047619	0	0.0297619047619048	0	0.0416666666666667	0.113095238095238	0	0	0.00595238095238095	0	0.0119047619047619	0	0	0	0	0	0.00595238095238095	0	0	0	0.00595238095238095	0.00595238095238095	0	0.00595238095238095	0.00595238095238095	0	0	0.00595238095238095	0	0	0	0	0	0.00595238095238095	0.00595238095238095
Uppsala	2016	Aug	2mix	BC	16	2	0.166666666666667	0.107142857142857	0.0357142857142857	0.0892857142857143	0.0595238095238095	0.0357142857142857	0.0476190476190476	0	0.00595238095238095	0.0357142857142857	0.0178571428571429	0	0.0119047619047619	0.0119047619047619	0.00595238095238095	0	0.00595238095238095	0	0	0	0.00595238095238095	0	0	0	0.0238095238095238	0	0	0	0	0.0119047619047619	0	0	0	0	0.00595238095238095	0	0	0.0416666666666667	0	0	0	0	0
Uppsala	2016	Aug	2mix	BC	31	3	0.178571428571429	0.0892857142857143	0.0476190476190476	0.0773809523809524	0.0654761904761905	0.0178571428571429	0.0238095238095238	0.0178571428571429	0	0.0238095238095238	0	0.0119047619047619	0.0238095238095238	0.0178571428571429	0.0119047619047619	0.00595238095238095	0	0	0	0.0119047619047619	0.0119047619047619	0	0	0	0.0178571428571429	0	0.00595238095238095	0	0	0.00595238095238095	0.00595238095238095	0.0119047619047619	0.0119047619047619	0	0.0297619047619048	0.00595238095238095	0	0	0	0.0178571428571429	0	0	0
Uppsala	2016	Nov	2mix	BC	2	1	0.160714285714286	0.0416666666666667	0.0357142857142857	0.0357142857142857	0.0416666666666667	0.0178571428571429	0.0297619047619048	0.0654761904761905	0.0178571428571429	0.00595238095238095	0.00595238095238095	0.0119047619047619	0.0178571428571429	0.125	0.00595238095238095	0.00595238095238095	0	0	0	0.00595238095238095	0.00595238095238095	0.0119047619047619	0	0	0	0	0	0	0	0	0	0	0	0	0	0.00595238095238095	0	0	0.00595238095238095	0	0	0.00595238095238095	0
Uppsala	2016	Nov	2mix	BC	16	2	0.160714285714286	0.0416666666666667	0.00595238095238095	0.0654761904761905	0.0416666666666667	0	0.130952380952381	0.0119047619047619	0.0238095238095238	0.0238095238095238	0	0	0.0238095238095238	0.0773809523809524	0.00595238095238095	0.00595238095238095	0	0	0	0.00595238095238095	0.0178571428571429	0	0	0.0178571428571429	0	0.00595238095238095	0.00595238095238095	0	0.00595238095238095	0	0.00595238095238095	0	0	0	0	0	0	0	0	0	0	0.0178571428571429	0.0178571428571429
Uppsala	2016	Nov	2mix	BC	31	3	0.113095238095238	0.0119047619047619	0.0416666666666667	0.0357142857142857	0.0238095238095238	0.0535714285714286	0.101190476190476	0.0238095238095238	0.0357142857142857	0.0119047619047619	0	0.00595238095238095	0.0238095238095238	0.0297619047619048	0.00595238095238095	0.0119047619047619	0	0	0.0119047619047619	0.0178571428571429	0	0.0119047619047619	0.0178571428571429	0	0	0	0	0	0	0	0	0.0119047619047619	0.00595238095238095	0	0	0.00595238095238095	0.0178571428571429	0	0	0	0	0	0
Uppsala	2017	Apr	2mix	BC	2	1	0.226190476190476	0.0654761904761905	0.0238095238095238	0.0654761904761905	0.0297619047619048	0.0178571428571429	0.0535714285714286	0	0.0238095238095238	0.00595238095238095	0	0.0119047619047619	0.00595238095238095	0.0476190476190476	0	0.00595238095238095	0.00595238095238095	0	0.00595238095238095	0	0.00595238095238095	0.00595238095238095	0.00595238095238095	0	0.00595238095238095	0.0178571428571429	0.00595238095238095	0	0	0	0	0	0	0.0119047619047619	0.00595238095238095	0	0	0	0	0	0	0.00595238095238095	0.00595238095238095
Uppsala	2017	Apr	2mix	BC	16	2	0.136904761904762	0.107142857142857	0.0535714285714286	0.130952380952381	0.0297619047619048	0.0178571428571429	0.0297619047619048	0	0.0238095238095238	0.0119047619047619	0	0.0119047619047619	0.0357142857142857	0.0535714285714286	0	0.00595238095238095	0.00595238095238095	0	0	0.0119047619047619	0	0.00595238095238095	0	0.00595238095238095	0	0.0119047619047619	0.00595238095238095	0.00595238095238095	0	0.00595238095238095	0	0	0	0	0.0178571428571429	0.00595238095238095	0.00595238095238095	0	0	0	0	0	0.00595238095238095
Uppsala	2017	Apr	2mix	BC	31	3	0.0833333333333333	0.0654761904761905	0.25	0.0297619047619048	0.0595238095238095	0.0476190476190476	0.00595238095238095	0	0.0297619047619048	0.00595238095238095	0	0	0.0238095238095238	0.0178571428571429	0.0119047619047619	0.0178571428571429	0.00595238095238095	0	0.0119047619047619	0	0.0119047619047619	0.00595238095238095	0.00595238095238095	0	0.0119047619047619	0	0	0	0	0	0.0119047619047619	0	0	0	0.00595238095238095	0	0.0178571428571429	0	0	0.0178571428571429	0	0.00595238095238095	0
Uppsala	2014	Apr	3mix	BCD	15	1	0.142857142857143	0.0714285714285714	0.0714285714285714	0.0297619047619048	0.0119047619047619	0.0595238095238095	0	0	0.0178571428571429	0.0178571428571429	0	0.0654761904761905	0	0	0.0238095238095238	0.0119047619047619	0	0.0357142857142857	0.0238095238095238	0.00595238095238095	0.00595238095238095	0.0178571428571429	0.0178571428571429	0	0.0119047619047619	0	0	0	0	0	0.0238095238095238	0.00595238095238095	0	0	0	0.00595238095238095	0.00595238095238095	0	0	0	0.00595238095238095	0	0
Uppsala	2014	Apr	3mix	BCD	17	2	0.0535714285714286	0.0654761904761905	0.0952380952380952	0.0714285714285714	0.0119047619047619	0.0654761904761905	0.00595238095238095	0	0.0357142857142857	0.00595238095238095	0	0.119047619047619	0.00595238095238095	0	0.0297619047619048	0.00595238095238095	0	0.0178571428571429	0.00595238095238095	0.0178571428571429	0.00595238095238095	0.0238095238095238	0.0178571428571429	0	0.0178571428571429	0	0.0297619047619048	0.0178571428571429	0	0	0.0178571428571429	0.0119047619047619	0	0	0	0.00595238095238095	0.0119047619047619	0	0.00595238095238095	0	0.0119047619047619	0	0
Uppsala	2014	Apr	3mix	BCD	42	3	0.0535714285714286	0.0714285714285714	0.0357142857142857	0.0357142857142857	0.0952380952380952	0.0416666666666667	0	0	0.00595238095238095	0.0238095238095238	0	0.0178571428571429	0	0	0.0357142857142857	0	0.00595238095238095	0.0238095238095238	0.0119047619047619	0.0416666666666667	0.0238095238095238	0.0119047619047619	0.00595238095238095	0	0.0178571428571429	0	0	0.0178571428571429	0	0	0.0297619047619048	0.00595238095238095	0.0119047619047619	0	0	0	0.00595238095238095	0	0.0119047619047619	0.0357142857142857	0	0	0
Uppsala	2015	Apr	3mix	BCD	15	1	0.148809523809524	0.125	0.0535714285714286	0.0535714285714286	0	0.0773809523809524	0	0	0.0178571428571429	0.00595238095238095	0	0.0297619047619048	0.00595238095238095	0	0.00595238095238095	0.0119047619047619	0	0.0357142857142857	0.0119047619047619	0	0	0.00595238095238095	0.00595238095238095	0	0	0	0	0.00595238095238095	0	0	0.0238095238095238	0.0178571428571429	0	0	0	0	0.0238095238095238	0	0	0.0119047619047619	0	0	0
Uppsala	2015	Apr	3mix	BCD	17	2	0.0476190476190476	0.196428571428571	0.119047619047619	0.0476190476190476	0.0238095238095238	0.0535714285714286	0	0	0.0357142857142857	0	0	0.0297619047619048	0	0	0	0.0178571428571429	0	0	0.00595238095238095	0.00595238095238095	0	0.00595238095238095	0	0	0.0119047619047619	0	0	0.00595238095238095	0	0	0.0119047619047619	0	0.0119047619047619	0	0	0	0.00595238095238095	0	0	0.00595238095238095	0	0	0
Uppsala	2015	Apr	3mix	BCD	42	3	0.0714285714285714	0.113095238095238	0.0535714285714286	0.101190476190476	0.00595238095238095	0.0833333333333333	0	0	0.0535714285714286	0.0238095238095238	0	0.0297619047619048	0.0119047619047619	0.00595238095238095	0.0178571428571429	0.0119047619047619	0	0	0	0.0238095238095238	0.00595238095238095	0.0297619047619048	0.00595238095238095	0	0	0	0	0.0178571428571429	0	0.0119047619047619	0.0238095238095238	0	0.00595238095238095	0	0	0.0238095238095238	0	0	0.0119047619047619	0	0.00595238095238095	0	0
Uppsala	2016	Apr	3mix	BCD	15	1	0.107142857142857	0.160714285714286	0.0833333333333333	0.0535714285714286	0.107142857142857	0.00595238095238095	0.00595238095238095	0	0	0.0178571428571429	0.0178571428571429	0.0119047619047619	0.0178571428571429	0	0	0.00595238095238095	0.0535714285714286	0	0	0	0	0	0	0.0238095238095238	0.00595238095238095	0.0476190476190476	0	0	0.0297619047619048	0.00595238095238095	0	0	0	0	0	0	0	0	0.00595238095238095	0.00595238095238095	0	0	0
Uppsala	2016	Apr	3mix	BCD	17	2	0.119047619047619	0.0714285714285714	0.0654761904761905	0.0654761904761905	0.113095238095238	0.0238095238095238	0.00595238095238095	0	0.0178571428571429	0.00595238095238095	0	0.00595238095238095	0.0119047619047619	0.00595238095238095	0	0.00595238095238095	0.0178571428571429	0	0	0.00595238095238095	0	0	0	0.00595238095238095	0	0.00595238095238095	0	0	0	0.0119047619047619	0.00595238095238095	0	0.00595238095238095	0	0	0	0.0119047619047619	0.00595238095238095	0	0	0	0	0.0178571428571429
Uppsala	2016	Apr	3mix	BCD	42	3	0.119047619047619	0.125	0.0595238095238095	0.0595238095238095	0.0535714285714286	0.00595238095238095	0	0.00595238095238095	0.0119047619047619	0.0178571428571429	0.0416666666666667	0.00595238095238095	0.0416666666666667	0.0119047619047619	0	0	0.0297619047619048	0	0	0.0119047619047619	0	0	0.00595238095238095	0.0119047619047619	0.00595238095238095	0.0178571428571429	0	0.00595238095238095	0.0297619047619048	0	0.00595238095238095	0	0	0.00595238095238095	0.00595238095238095	0.00595238095238095	0.0119047619047619	0	0.0119047619047619	0	0.00595238095238095	0.00595238095238095	0
Uppsala	2016	Aug	3mix	BCD	15	1	0.18452380952381	0.101190476190476	0.0476190476190476	0.0178571428571429	0.0535714285714286	0.0535714285714286	0.0595238095238095	0.0119047619047619	0.0178571428571429	0.0178571428571429	0	0.0178571428571429	0	0	0.00595238095238095	0.00595238095238095	0.00595238095238095	0	0	0.0119047619047619	0.00595238095238095	0.00595238095238095	0.0238095238095238	0	0.0119047619047619	0	0	0	0	0	0	0	0	0	0	0	0.0178571428571429	0	0.00595238095238095	0	0	0	0
Uppsala	2016	Aug	3mix	BCD	17	2	0.19047619047619	0.0476190476190476	0.0357142857142857	0.0297619047619048	0.0535714285714286	0.0238095238095238	0.0357142857142857	0.0119047619047619	0.0119047619047619	0.0238095238095238	0.0178571428571429	0	0.0119047619047619	0.0238095238095238	0.00595238095238095	0.0238095238095238	0.0119047619047619	0	0	0.00595238095238095	0.148809523809524	0	0.00595238095238095	0	0.0238095238095238	0.0119047619047619	0	0	0	0.0119047619047619	0	0	0	0	0.0297619047619048	0	0	0	0	0.00595238095238095	0	0	0.0119047619047619
Uppsala	2016	Aug	3mix	BCD	42	3	0.0714285714285714	0.0714285714285714	0.0476190476190476	0.0535714285714286	0.0357142857142857	0.0119047619047619	0.0654761904761905	0.0357142857142857	0.00595238095238095	0.0297619047619048	0	0.0119047619047619	0.0178571428571429	0.0297619047619048	0.00595238095238095	0	0	0	0	0.0119047619047619	0.0119047619047619	0.0119047619047619	0	0	0.00595238095238095	0.0119047619047619	0	0	0	0.0119047619047619	0.00595238095238095	0	0.00595238095238095	0	0.0119047619047619	0	0	0	0	0.0476190476190476	0	0	0
Uppsala	2016	Nov	3mix	BCD	15	1	0.178571428571429	0.0595238095238095	0.0714285714285714	0.0654761904761905	0.0178571428571429	0.0178571428571429	0.220238095238095	0.0297619047619048	0.0178571428571429	0.00595238095238095	0	0.0119047619047619	0.00595238095238095	0	0.00595238095238095	0.00595238095238095	0	0	0.00595238095238095	0	0	0.00595238095238095	0	0	0.00595238095238095	0.00595238095238095	0.00595238095238095	0.00595238095238095	0	0.0119047619047619	0	0	0	0	0	0	0	0	0	0.00595238095238095	0	0	0.00595238095238095
Uppsala	2016	Nov	3mix	BCD	17	2	0.0654761904761905	0.0595238095238095	0.0119047619047619	0.0119047619047619	0.0535714285714286	0	0.232142857142857	0.0119047619047619	0.0119047619047619	0.00595238095238095	0.00595238095238095	0.0119047619047619	0.00595238095238095	0.0476190476190476	0	0.0119047619047619	0	0	0	0.00595238095238095	0.0119047619047619	0.00595238095238095	0	0	0.00595238095238095	0.0119047619047619	0	0	0	0.00595238095238095	0	0	0	0	0.0238095238095238	0	0.0119047619047619	0	0	0	0	0	0.0178571428571429
Uppsala	2016	Nov	3mix	BCD	42	3	0.113095238095238	0.0416666666666667	0.0297619047619048	0.0535714285714286	0.0238095238095238	0.0238095238095238	0.107142857142857	0.166666666666667	0.0178571428571429	0.0119047619047619	0.0357142857142857	0.00595238095238095	0.0119047619047619	0.0119047619047619	0.00595238095238095	0.0119047619047619	0	0	0	0	0.0119047619047619	0.0238095238095238	0.0119047619047619	0	0	0	0	0	0	0.0119047619047619	0	0	0	0	0	0	0	0	0	0	0	0	0
Uppsala	2017	Apr	3mix	BCD	15	1	0.0892857142857143	0.0833333333333333	0.0357142857142857	0.0476190476190476	0.0119047619047619	0.0297619047619048	0.101190476190476	0.0119047619047619	0.0178571428571429	0.172619047619048	0	0	0.0773809523809524	0	0.00595238095238095	0.0238095238095238	0	0.00595238095238095	0.00595238095238095	0	0	0.0178571428571429	0	0	0	0.0119047619047619	0.0119047619047619	0	0.00595238095238095	0.00595238095238095	0.00595238095238095	0	0	0.00595238095238095	0.00595238095238095	0	0	0	0	0	0	0.00595238095238095	0.00595238095238095
Uppsala	2017	Apr	3mix	BCD	17	2	0.220238095238095	0.0476190476190476	0.0238095238095238	0.136904761904762	0.0238095238095238	0.0357142857142857	0.0476190476190476	0.0119047619047619	0.0119047619047619	0.0238095238095238	0.00595238095238095	0.0119047619047619	0.00595238095238095	0.0297619047619048	0	0	0	0	0	0.00595238095238095	0.0119047619047619	0.00595238095238095	0	0	0.0119047619047619	0	0.0119047619047619	0.00595238095238095	0	0.0178571428571429	0.0178571428571429	0	0	0.00595238095238095	0	0	0.0119047619047619	0	0.00595238095238095	0.00595238095238095	0	0.00595238095238095	0
Uppsala	2017	Apr	3mix	BCD	42	3	0.154761904761905	0.0476190476190476	0.0178571428571429	0.0535714285714286	0.00595238095238095	0.0416666666666667	0.130952380952381	0.119047619047619	0.0238095238095238	0.00595238095238095	0	0	0.0178571428571429	0.0357142857142857	0.00595238095238095	0.0297619047619048	0.00595238095238095	0	0	0	0	0	0	0	0.0119047619047619	0.00595238095238095	0.00595238095238095	0	0	0	0	0	0	0	0	0.00595238095238095	0	0	0	0	0.00595238095238095	0	0
Uppsala	2014	Apr	2mix	BD	12	1	0.0595238095238095	0.0773809523809524	0.107142857142857	0.0595238095238095	0.0238095238095238	0.113095238095238	0	0	0.00595238095238095	0.0119047619047619	0	0.0416666666666667	0	0	0.0595238095238095	0.00595238095238095	0	0	0	0.00595238095238095	0.0119047619047619	0.00595238095238095	0.0119047619047619	0	0.00595238095238095	0	0	0	0	0	0	0.0178571428571429	0.0297619047619048	0	0	0.0357142857142857	0	0	0	0	0.0178571428571429	0	0
Uppsala	2014	Apr	2mix	BD	36	3	0.0952380952380952	0.0833333333333333	0.0416666666666667	0.113095238095238	0.0297619047619048	0.0535714285714286	0	0	0.0119047619047619	0.0297619047619048	0	0.0416666666666667	0	0	0.0595238095238095	0.0238095238095238	0	0	0	0.0297619047619048	0.00595238095238095	0.00595238095238095	0.00595238095238095	0	0.00595238095238095	0	0	0.00595238095238095	0	0	0.0119047619047619	0.00595238095238095	0	0	0	0.00595238095238095	0.00595238095238095	0	0	0	0	0	0
Uppsala	2015	Apr	2mix	BD	12	1	0.0595238095238095	0.148809523809524	0.0357142857142857	0.0595238095238095	0.0119047619047619	0.107142857142857	0	0	0.0238095238095238	0.0178571428571429	0	0.0297619047619048	0	0	0.0119047619047619	0.0535714285714286	0	0	0.00595238095238095	0.00595238095238095	0	0.0119047619047619	0	0	0	0	0.00595238095238095	0	0	0	0.00595238095238095	0.00595238095238095	0.00595238095238095	0	0	0	0	0	0.00595238095238095	0.0535714285714286	0.0119047619047619	0.00595238095238095	0
Uppsala	2015	Apr	2mix	BD	29	2	0.0178571428571429	0.0595238095238095	0.0535714285714286	0.0357142857142857	0.0654761904761905	0.0714285714285714	0	0	0.00595238095238095	0.00595238095238095	0	0.0238095238095238	0	0	0.0535714285714286	0.0416666666666667	0	0.00595238095238095	0.0119047619047619	0.00595238095238095	0	0	0.0178571428571429	0.00595238095238095	0.0654761904761905	0	0.00595238095238095	0.0119047619047619	0	0	0.0119047619047619	0.00595238095238095	0.0357142857142857	0	0	0.00595238095238095	0.0119047619047619	0	0	0	0.00595238095238095	0	0
Uppsala	2015	Apr	2mix	BD	36	3	0.113095238095238	0.154761904761905	0.0476190476190476	0.0535714285714286	0.0297619047619048	0.0714285714285714	0	0	0.0297619047619048	0.0238095238095238	0	0.0119047619047619	0.0178571428571429	0	0.00595238095238095	0.0178571428571429	0.0119047619047619	0	0	0.0119047619047619	0.0119047619047619	0.0119047619047619	0	0	0.0178571428571429	0	0.0119047619047619	0.00595238095238095	0	0	0.0119047619047619	0	0	0	0	0.00595238095238095	0	0	0.00595238095238095	0	0	0	0
Uppsala	2016	Apr	2mix	BD	12	1	0.0238095238095238	0.148809523809524	0.0595238095238095	0.0476190476190476	0.119047619047619	0.0238095238095238	0	0	0.0119047619047619	0.0178571428571429	0.00595238095238095	0.00595238095238095	0.0357142857142857	0	0.00595238095238095	0	0.0357142857142857	0	0.00595238095238095	0	0	0	0.0119047619047619	0.00595238095238095	0	0	0	0.0119047619047619	0.0654761904761905	0.0119047619047619	0	0.00595238095238095	0	0.00595238095238095	0.113095238095238	0.00595238095238095	0	0	0.00595238095238095	0	0.00595238095238095	0	0
Uppsala	2016	Apr	2mix	BD	29	2	0.0416666666666667	0.220238095238095	0.0833333333333333	0.0119047619047619	0.0119047619047619	0.0357142857142857	0.00595238095238095	0	0.0238095238095238	0.0119047619047619	0.113095238095238	0.0178571428571429	0.0297619047619048	0	0	0	0.0297619047619048	0	0	0.0119047619047619	0	0.0178571428571429	0.0178571428571429	0.00595238095238095	0.0119047619047619	0	0	0.00595238095238095	0.00595238095238095	0.0119047619047619	0	0	0.00595238095238095	0	0.00595238095238095	0	0	0	0	0	0	0	0
Uppsala	2016	Apr	2mix	BD	36	3	0.101190476190476	0.0178571428571429	0.0297619047619048	0.0416666666666667	0.0238095238095238	0.0238095238095238	0.0119047619047619	0.0119047619047619	0.0238095238095238	0.0178571428571429	0.238095238095238	0.0119047619047619	0.0178571428571429	0	0.00595238095238095	0.0119047619047619	0.0238095238095238	0	0.00595238095238095	0.0119047619047619	0	0	0.0297619047619048	0.0535714285714286	0.0357142857142857	0	0	0	0.00595238095238095	0	0	0	0	0.0119047619047619	0.00595238095238095	0	0	0	0	0.00595238095238095	0	0.00595238095238095	0
Uppsala	2016	Aug	2mix	BD	12	1	0.0833333333333333	0.130952380952381	0.0714285714285714	0.0714285714285714	0.0654761904761905	0.0476190476190476	0.0119047619047619	0.00595238095238095	0.0119047619047619	0.0178571428571429	0.0238095238095238	0.0238095238095238	0.0416666666666667	0	0	0.00595238095238095	0	0	0	0	0.00595238095238095	0	0.0119047619047619	0	0	0	0	0	0.00595238095238095	0.00595238095238095	0	0	0	0	0.0119047619047619	0	0	0	0.00595238095238095	0.00595238095238095	0	0	0
Uppsala	2016	Aug	2mix	BD	29	2	0.0595238095238095	0.0714285714285714	0.125	0.0595238095238095	0.101190476190476	0.0178571428571429	0.0714285714285714	0.00595238095238095	0.0297619047619048	0.0416666666666667	0	0	0.00595238095238095	0	0.0119047619047619	0	0.0357142857142857	0	0.00595238095238095	0	0	0	0.0119047619047619	0	0	0	0	0	0	0.00595238095238095	0.00595238095238095	0.0119047619047619	0.0238095238095238	0.00595238095238095	0.00595238095238095	0	0	0	0	0.00595238095238095	0.00595238095238095	0	0.0119047619047619
Uppsala	2016	Aug	2mix	BD	36	3	0.18452380952381	0.0833333333333333	0.0416666666666667	0.0238095238095238	0.0238095238095238	0.0357142857142857	0.0119047619047619	0.00595238095238095	0.0178571428571429	0.0773809523809524	0.0119047619047619	0.00595238095238095	0.0119047619047619	0.0238095238095238	0	0.0119047619047619	0.00595238095238095	0	0.0297619047619048	0.00595238095238095	0.0119047619047619	0.0178571428571429	0.00595238095238095	0	0.0119047619047619	0	0	0.00595238095238095	0	0.00595238095238095	0	0	0.00595238095238095	0	0.0119047619047619	0	0	0	0.00595238095238095	0	0	0	0.00595238095238095
Uppsala	2016	Nov	2mix	BD	12	1	0.107142857142857	0.0833333333333333	0.0416666666666667	0.107142857142857	0.0595238095238095	0.0357142857142857	0.0238095238095238	0.0119047619047619	0.0297619047619048	0.0119047619047619	0	0.00595238095238095	0.0357142857142857	0.00595238095238095	0	0.00595238095238095	0.00595238095238095	0	0	0.00595238095238095	0	0.0119047619047619	0.0178571428571429	0	0	0	0	0	0.00595238095238095	0	0	0	0	0	0.00595238095238095	0	0.00595238095238095	0.00595238095238095	0.00595238095238095	0	0.0119047619047619	0	0.0178571428571429
Uppsala	2016	Nov	2mix	BD	29	2	0.119047619047619	0.0714285714285714	0.0595238095238095	0.0476190476190476	0.0416666666666667	0.0119047619047619	0.119047619047619	0.0238095238095238	0.0119047619047619	0.0178571428571429	0	0.0119047619047619	0.0357142857142857	0	0.00595238095238095	0	0.00595238095238095	0	0	0.00595238095238095	0	0	0.0119047619047619	0	0.0119047619047619	0.00595238095238095	0	0	0	0	0.00595238095238095	0	0.00595238095238095	0	0	0.00595238095238095	0	0	0	0	0	0	0
Uppsala	2016	Nov	2mix	BD	36	3	0.19047619047619	0.0357142857142857	0.0119047619047619	0.0297619047619048	0.0416666666666667	0.0119047619047619	0.0952380952380952	0.142857142857143	0	0	0.0357142857142857	0	0.00595238095238095	0.0535714285714286	0.00595238095238095	0.0178571428571429	0	0	0	0	0.0119047619047619	0	0	0	0	0	0	0.0119047619047619	0	0	0.00595238095238095	0	0	0	0	0	0.00595238095238095	0	0.00595238095238095	0	0	0	0
Uppsala	2017	Apr	2mix	BD	12	1	0.0714285714285714	0.113095238095238	0.0238095238095238	0.0714285714285714	0.0654761904761905	0.0297619047619048	0.0535714285714286	0.0178571428571429	0.0178571428571429	0.0178571428571429	0	0.0119047619047619	0.0297619047619048	0	0	0.0238095238095238	0.00595238095238095	0	0.00595238095238095	0	0.00595238095238095	0.0119047619047619	0.0119047619047619	0	0	0	0	0	0.0297619047619048	0	0	0	0	0.00595238095238095	0.0119047619047619	0	0	0.00595238095238095	0.0119047619047619	0	0	0.0178571428571429	0.0119047619047619
Uppsala	2017	Apr	2mix	BD	29	2	0.0952380952380952	0.0595238095238095	0.0595238095238095	0.0297619047619048	0.0119047619047619	0.0416666666666667	0.0595238095238095	0.0178571428571429	0.0357142857142857	0.0297619047619048	0	0.0178571428571429	0.0238095238095238	0	0	0.0297619047619048	0.00595238095238095	0	0	0.0119047619047619	0.00595238095238095	0.00595238095238095	0.0119047619047619	0	0	0.0119047619047619	0	0	0	0	0.00595238095238095	0.00595238095238095	0.0238095238095238	0	0.0357142857142857	0	0	0	0.0178571428571429	0	0	0.00595238095238095	0.0119047619047619
Uppsala	2017	Apr	2mix	BD	36	3	0.148809523809524	0.0654761904761905	0.0714285714285714	0.0476190476190476	0	0.0297619047619048	0.0119047619047619	0.0178571428571429	0.0297619047619048	0.00595238095238095	0.0476190476190476	0	0.0178571428571429	0.0357142857142857	0.00595238095238095	0.0357142857142857	0	0	0.0119047619047619	0	0.0178571428571429	0.00595238095238095	0.0178571428571429	0.00595238095238095	0	0	0.00595238095238095	0	0	0	0.0178571428571429	0	0	0	0	0.00595238095238095	0.0119047619047619	0	0	0.0119047619047619	0	0	0.0178571428571429
Uppsala	2014	Apr	1mono	C	9	1	0.0952380952380952	0.119047619047619	0.0595238095238095	0.0595238095238095	0.0178571428571429	0.0654761904761905	0	0	0.0297619047619048	0.00595238095238095	0	0.0654761904761905	0	0	0.0654761904761905	0.0238095238095238	0	0	0.0119047619047619	0.00595238095238095	0.00595238095238095	0.0178571428571429	0.0119047619047619	0	0.0119047619047619	0	0	0.00595238095238095	0	0.0119047619047619	0.00595238095238095	0.0119047619047619	0	0	0	0.00595238095238095	0.00595238095238095	0	0.0238095238095238	0	0.0178571428571429	0	0
Uppsala	2014	Apr	1mono	C	20	2	0.0595238095238095	0.0357142857142857	0.0654761904761905	0.0238095238095238	0.00595238095238095	0.0416666666666667	0	0	0.0357142857142857	0	0	0.0892857142857143	0	0	0.0952380952380952	0	0	0	0	0.00595238095238095	0.0119047619047619	0.0238095238095238	0.0119047619047619	0	0	0	0.0119047619047619	0.0238095238095238	0	0	0.0178571428571429	0.00595238095238095	0	0	0	0.0178571428571429	0.00595238095238095	0	0.0178571428571429	0	0.00595238095238095	0	0
Uppsala	2014	Apr	1mono	C	43	3	0.0297619047619048	0.0892857142857143	0.125	0.0297619047619048	0.00595238095238095	0.0416666666666667	0	0	0.00595238095238095	0	0	0.101190476190476	0.0119047619047619	0	0.0476190476190476	0.0416666666666667	0	0	0	0.00595238095238095	0.0178571428571429	0.0238095238095238	0.0357142857142857	0	0.0119047619047619	0	0	0.00595238095238095	0	0	0.0178571428571429	0.00595238095238095	0.0297619047619048	0	0	0.00595238095238095	0.0119047619047619	0	0	0	0.00595238095238095	0	0
Uppsala	2015	Apr	1mono	C	9	1	0.148809523809524	0.101190476190476	0.0297619047619048	0.172619047619048	0	0.0833333333333333	0	0	0.0238095238095238	0.00595238095238095	0	0.0595238095238095	0.0119047619047619	0	0.0178571428571429	0.0238095238095238	0	0.00595238095238095	0.00595238095238095	0.0178571428571429	0.00595238095238095	0.00595238095238095	0.00595238095238095	0	0	0	0.0178571428571429	0	0	0	0.00595238095238095	0	0.00595238095238095	0	0	0	0.00595238095238095	0	0	0	0	0	0
Uppsala	2016	Apr	1mono	C	9	1	0.113095238095238	0.119047619047619	0.0535714285714286	0.0535714285714286	0.0952380952380952	0.0119047619047619	0.0119047619047619	0	0.0178571428571429	0.0238095238095238	0.0119047619047619	0.00595238095238095	0.00595238095238095	0.0297619047619048	0.0119047619047619	0.00595238095238095	0.0714285714285714	0	0	0.00595238095238095	0.0119047619047619	0	0.00595238095238095	0.0297619047619048	0.00595238095238095	0.0119047619047619	0	0	0.0178571428571429	0.00595238095238095	0.0119047619047619	0	0	0	0	0	0	0	0.00595238095238095	0	0.0119047619047619	0.0178571428571429	0
Uppsala	2016	Apr	1mono	C	20	2	0.0416666666666667	0.136904761904762	0.0535714285714286	0.0595238095238095	0.136904761904762	0.0238095238095238	0	0	0.0178571428571429	0.0178571428571429	0.0595238095238095	0.0178571428571429	0.0178571428571429	0.0238095238095238	0	0.00595238095238095	0.0178571428571429	0	0.0119047619047619	0.0119047619047619	0.00595238095238095	0	0.0119047619047619	0.0357142857142857	0	0.00595238095238095	0	0	0	0.00595238095238095	0	0.00595238095238095	0	0	0	0	0.0178571428571429	0	0.00595238095238095	0	0	0.0297619047619048	0
Uppsala	2016	Apr	1mono	C	43	3	0.0654761904761905	0.0892857142857143	0.0535714285714286	0.0535714285714286	0.208333333333333	0	0.0178571428571429	0	0.0119047619047619	0.0238095238095238	0	0	0.0119047619047619	0	0	0	0.0833333333333333	0	0	0.00595238095238095	0	0	0.0178571428571429	0	0	0.00595238095238095	0	0	0.0297619047619048	0.0178571428571429	0	0.00595238095238095	0	0.00595238095238095	0.0119047619047619	0.00595238095238095	0	0	0	0.0178571428571429	0.00595238095238095	0	0.00595238095238095
Uppsala	2016	Aug	1mono	C	9	1	0.119047619047619	0.0773809523809524	0.0357142857142857	0.0595238095238095	0.0535714285714286	0.0178571428571429	0.0119047619047619	0.0178571428571429	0.0416666666666667	0.0178571428571429	0	0.0178571428571429	0.00595238095238095	0.0178571428571429	0.0119047619047619	0	0	0	0.00595238095238095	0	0	0.00595238095238095	0.00595238095238095	0	0.0178571428571429	0	0.00595238095238095	0.00595238095238095	0	0.00595238095238095	0.00595238095238095	0	0	0	0.0357142857142857	0	0	0	0.00595238095238095	0	0	0.00595238095238095	0.00595238095238095
Uppsala	2016	Aug	1mono	C	20	2	0.148809523809524	0.119047619047619	0.0357142857142857	0.0238095238095238	0.0238095238095238	0.0416666666666667	0.0238095238095238	0	0.0238095238095238	0.0119047619047619	0	0	0.0119047619047619	0.0595238095238095	0	0	0	0	0	0	0.0119047619047619	0.0119047619047619	0	0	0	0	0	0	0	0.0119047619047619	0	0	0	0	0.0119047619047619	0	0.00595238095238095	0	0	0	0	0	0.00595238095238095
Uppsala	2016	Aug	1mono	C	43	3	0.125	0.107142857142857	0.0357142857142857	0.0952380952380952	0.0476190476190476	0.0238095238095238	0.0595238095238095	0.0119047619047619	0.00595238095238095	0.0119047619047619	0	0.0357142857142857	0.0119047619047619	0	0.0178571428571429	0.0119047619047619	0	0	0	0.0238095238095238	0	0.0178571428571429	0.0119047619047619	0	0.0119047619047619	0.00595238095238095	0	0	0.00595238095238095	0	0	0.0178571428571429	0.0119047619047619	0	0.00595238095238095	0.00595238095238095	0	0	0	0	0	0	0
Uppsala	2016	Nov	1mono	C	9	1	0.220238095238095	0.0654761904761905	0.0357142857142857	0.0595238095238095	0.0476190476190476	0.00595238095238095	0.0178571428571429	0.00595238095238095	0.0119047619047619	0.0119047619047619	0	0	0.0178571428571429	0.119047619047619	0	0	0	0	0.0178571428571429	0	0	0	0	0	0	0	0	0	0	0.0119047619047619	0	0.00595238095238095	0	0.0178571428571429	0	0	0.0119047619047619	0.0119047619047619	0.00595238095238095	0	0.0119047619047619	0.00595238095238095	0.00595238095238095
Uppsala	2016	Nov	1mono	C	20	2	0.404761904761905	0.0535714285714286	0.0297619047619048	0.0416666666666667	0.00595238095238095	0.0178571428571429	0.0714285714285714	0.00595238095238095	0	0	0	0.00595238095238095	0.0119047619047619	0.0892857142857143	0	0	0	0	0	0.00595238095238095	0.0119047619047619	0	0	0	0	0.0178571428571429	0	0	0	0	0	0.00595238095238095	0	0	0	0.00595238095238095	0	0	0	0	0	0	0.00595238095238095
Uppsala	2016	Nov	1mono	C	43	3	0.0476190476190476	0.0833333333333333	0.0595238095238095	0.0357142857142857	0.00595238095238095	0.0297619047619048	0.30952380952381	0.0595238095238095	0.0238095238095238	0	0	0.00595238095238095	0.0119047619047619	0.00595238095238095	0.0119047619047619	0.0119047619047619	0.00595238095238095	0	0	0	0.00595238095238095	0.0119047619047619	0.0119047619047619	0	0.0297619047619048	0	0	0	0	0.00595238095238095	0	0	0	0	0	0	0	0	0	0	0	0	0
Uppsala	2017	Apr	1mono	C	9	1	0.113095238095238	0.107142857142857	0.0476190476190476	0.0952380952380952	0.00595238095238095	0.0357142857142857	0.0178571428571429	0	0.0357142857142857	0.0119047619047619	0.00595238095238095	0.00595238095238095	0.00595238095238095	0.0297619047619048	0	0.0119047619047619	0	0	0.00595238095238095	0.00595238095238095	0	0	0.00595238095238095	0.00595238095238095	0.0178571428571429	0	0	0	0.00595238095238095	0	0	0.00595238095238095	0.00595238095238095	0.00595238095238095	0	0	0	0	0	0	0	0	0.00595238095238095
Uppsala	2017	Apr	1mono	C	20	2	0.0833333333333333	0.0297619047619048	0.0119047619047619	0.0119047619047619	0.0535714285714286	0.0357142857142857	0.113095238095238	0	0.0297619047619048	0.00595238095238095	0	0	0.00595238095238095	0.0357142857142857	0	0	0.00595238095238095	0	0.00595238095238095	0.00595238095238095	0.00595238095238095	0.00595238095238095	0.00595238095238095	0.0178571428571429	0	0	0.0119047619047619	0	0	0.00595238095238095	0.00595238095238095	0	0	0	0	0	0.0178571428571429	0.297619047619048	0	0	0	0.0119047619047619	0
Uppsala	2017	Apr	1mono	C	43	3	0.0773809523809524	0.0714285714285714	0.0595238095238095	0.0535714285714286	0.0119047619047619	0.0416666666666667	0.0357142857142857	0.0476190476190476	0.0535714285714286	0.0297619047619048	0	0.0178571428571429	0.00595238095238095	0.0119047619047619	0.00595238095238095	0.0119047619047619	0.0119047619047619	0	0.00595238095238095	0.00595238095238095	0	0.00595238095238095	0	0.0119047619047619	0	0	0	0	0	0	0	0.0119047619047619	0.0357142857142857	0.0119047619047619	0.0119047619047619	0	0	0	0	0	0	0	0
Uppsala	2014	Apr	2mix	CD	10	1	0.0654761904761905	0.101190476190476	0.0297619047619048	0.136904761904762	0.0476190476190476	0.0476190476190476	0	0	0	0.0119047619047619	0	0.0476190476190476	0.00595238095238095	0	0.0357142857142857	0.0416666666666667	0.00595238095238095	0.0119047619047619	0.00595238095238095	0.0297619047619048	0.00595238095238095	0.0178571428571429	0.0119047619047619	0	0.0178571428571429	0	0	0.00595238095238095	0	0.0297619047619048	0.00595238095238095	0.00595238095238095	0	0	0	0.00595238095238095	0.00595238095238095	0	0.0178571428571429	0.0119047619047619	0.00595238095238095	0	0
Uppsala	2014	Apr	2mix	CD	24	2	0.172619047619048	0.0535714285714286	0.0357142857142857	0.0714285714285714	0.00595238095238095	0.0714285714285714	0.00595238095238095	0	0.0297619047619048	0.0178571428571429	0	0.0714285714285714	0.0119047619047619	0	0.0297619047619048	0.0119047619047619	0	0	0.00595238095238095	0.0178571428571429	0.0119047619047619	0.0238095238095238	0	0	0	0	0.00595238095238095	0.00595238095238095	0	0.0119047619047619	0.0178571428571429	0	0	0	0	0.00595238095238095	0	0	0.0119047619047619	0	0	0	0
Uppsala	2014	Apr	2mix	CD	44	3	0.0119047619047619	0.0654761904761905	0.0833333333333333	0.0119047619047619	0.255952380952381	0.0357142857142857	0	0	0	0.0178571428571429	0	0.0238095238095238	0	0	0.0892857142857143	0.0357142857142857	0	0	0	0.0119047619047619	0.00595238095238095	0.00595238095238095	0.0178571428571429	0	0	0	0	0	0	0	0.00595238095238095	0	0.00595238095238095	0	0	0	0	0	0.00595238095238095	0.0119047619047619	0	0	0.00595238095238095
Uppsala	2015	Apr	2mix	CD	24	2	0	0.0416666666666667	0.0238095238095238	0.0535714285714286	0.0178571428571429	0.0416666666666667	0	0	0.0297619047619048	0.00595238095238095	0	0.00595238095238095	0	0	0.0178571428571429	0.0119047619047619	0	0.202380952380952	0	0	0.00595238095238095	0.00595238095238095	0	0	0	0	0.0178571428571429	0.0119047619047619	0	0.00595238095238095	0	0	0	0	0	0.00595238095238095	0	0	0	0.0119047619047619	0.00595238095238095	0	0
Uppsala	2015	Apr	2mix	CD	44	3	0.0238095238095238	0.0416666666666667	0.0476190476190476	0.0595238095238095	0.0238095238095238	0.0654761904761905	0	0	0.0119047619047619	0.0119047619047619	0	0.0654761904761905	0.0178571428571429	0	0.0238095238095238	0.0238095238095238	0	0	0	0.0357142857142857	0.0119047619047619	0.00595238095238095	0.0773809523809524	0	0.00595238095238095	0	0	0	0	0	0.0119047619047619	0.0119047619047619	0.00595238095238095	0	0	0	0.00595238095238095	0	0.0119047619047619	0	0.00595238095238095	0	0
Uppsala	2016	Apr	2mix	CD	10	1	0.101190476190476	0.142857142857143	0.0535714285714286	0.0357142857142857	0.101190476190476	0.00595238095238095	0.0119047619047619	0.0119047619047619	0	0.0357142857142857	0	0.0178571428571429	0.0297619047619048	0	0.00595238095238095	0	0.0476190476190476	0	0	0	0	0	0.00595238095238095	0.0178571428571429	0	0.0476190476190476	0	0.00595238095238095	0.0476190476190476	0	0	0	0	0	0	0.00595238095238095	0.00595238095238095	0	0	0.0178571428571429	0.00595238095238095	0	0
Uppsala	2016	Apr	2mix	CD	24	2	0.113095238095238	0.0773809523809524	0.130952380952381	0.0416666666666667	0.0297619047619048	0.0297619047619048	0	0	0.00595238095238095	0.0357142857142857	0	0.0297619047619048	0.00595238095238095	0.125	0	0.00595238095238095	0.00595238095238095	0	0.0119047619047619	0.0119047619047619	0.00595238095238095	0	0.0119047619047619	0.0357142857142857	0	0.0297619047619048	0	0	0.00595238095238095	0	0.00595238095238095	0.00595238095238095	0	0	0	0	0	0	0	0	0	0	0
Uppsala	2016	Apr	2mix	CD	44	3	0.0357142857142857	0.0773809523809524	0.0714285714285714	0.101190476190476	0.0416666666666667	0.0119047619047619	0	0	0	0.0535714285714286	0	0.0178571428571429	0.0238095238095238	0	0	0.00595238095238095	0.0357142857142857	0	0	0.0119047619047619	0	0.00595238095238095	0.00595238095238095	0	0	0	0	0.00595238095238095	0.00595238095238095	0.00595238095238095	0.00595238095238095	0.00595238095238095	0	0.0357142857142857	0.00595238095238095	0	0	0	0.0178571428571429	0	0	0	0
Uppsala	2016	Aug	2mix	CD	10	1	0.0892857142857143	0.0535714285714286	0.0178571428571429	0.0773809523809524	0.0952380952380952	0.00595238095238095	0.0714285714285714	0.0238095238095238	0.0238095238095238	0.0297619047619048	0	0.0119047619047619	0.0238095238095238	0.0119047619047619	0.00595238095238095	0.0119047619047619	0.00595238095238095	0	0.00595238095238095	0	0	0.00595238095238095	0.0119047619047619	0	0	0.00595238095238095	0.00595238095238095	0.0238095238095238	0.0178571428571429	0.00595238095238095	0.00595238095238095	0.00595238095238095	0	0	0.00595238095238095	0.00595238095238095	0	0	0.00595238095238095	0	0.0119047619047619	0	0
Uppsala	2016	Aug	2mix	CD	24	2	0.119047619047619	0.0476190476190476	0.0357142857142857	0.0952380952380952	0.00595238095238095	0.0238095238095238	0.0238095238095238	0	0.0297619047619048	0.0178571428571429	0	0.0178571428571429	0.0178571428571429	0.0297619047619048	0	0.0119047619047619	0.00595238095238095	0	0	0.0119047619047619	0.0119047619047619	0.00595238095238095	0	0	0.0119047619047619	0	0	0	0	0	0	0.00595238095238095	0	0	0	0	0	0.119047619047619	0	0	0.0238095238095238	0	0
Uppsala	2016	Aug	2mix	CD	44	3	0.0535714285714286	0.142857142857143	0.0535714285714286	0.0297619047619048	0.0654761904761905	0.0416666666666667	0.0476190476190476	0.0119047619047619	0.00595238095238095	0.0357142857142857	0	0.0178571428571429	0.0476190476190476	0.0178571428571429	0	0.0178571428571429	0.0238095238095238	0	0.0178571428571429	0.0119047619047619	0	0	0.0178571428571429	0	0	0	0	0	0	0.00595238095238095	0.0119047619047619	0	0	0	0	0.00595238095238095	0.0119047619047619	0	0	0	0	0	0
Uppsala	2016	Nov	2mix	CD	10	1	0.101190476190476	0.0535714285714286	0.0416666666666667	0.0416666666666667	0.0892857142857143	0.0238095238095238	0.113095238095238	0.113095238095238	0	0.0178571428571429	0.0119047619047619	0.00595238095238095	0.0178571428571429	0.00595238095238095	0.00595238095238095	0	0	0	0	0	0	0.00595238095238095	0.0119047619047619	0.0119047619047619	0	0.0238095238095238	0	0.0178571428571429	0	0	0	0.0119047619047619	0.00595238095238095	0.00595238095238095	0	0	0	0.00595238095238095	0	0	0	0	0.00595238095238095
Uppsala	2016	Nov	2mix	CD	24	2	0.19047619047619	0.0178571428571429	0.0178571428571429	0.0833333333333333	0.0238095238095238	0.0119047619047619	0.0892857142857143	0.130952380952381	0.0178571428571429	0.00595238095238095	0.00595238095238095	0	0.0119047619047619	0.0416666666666667	0	0	0	0	0.0416666666666667	0	0.00595238095238095	0.0119047619047619	0.00595238095238095	0.0119047619047619	0	0	0.0119047619047619	0	0.00595238095238095	0.00595238095238095	0	0	0	0.0119047619047619	0	0	0	0	0.00595238095238095	0	0	0.0119047619047619	0
Uppsala	2016	Nov	2mix	CD	44	3	0.0476190476190476	0.0535714285714286	0.0476190476190476	0.0119047619047619	0.0119047619047619	0.0476190476190476	0.0654761904761905	0.136904761904762	0.0357142857142857	0.0178571428571429	0	0.0119047619047619	0.0119047619047619	0.0238095238095238	0.00595238095238095	0.0119047619047619	0.00595238095238095	0	0	0.00595238095238095	0.00595238095238095	0	0.0297619047619048	0	0.00595238095238095	0.00595238095238095	0	0	0	0	0.00595238095238095	0.00595238095238095	0.00595238095238095	0.00595238095238095	0	0	0	0	0	0	0	0	0.00595238095238095
Uppsala	2017	Apr	2mix	CD	10	1	0.0892857142857143	0.119047619047619	0.0178571428571429	0.0654761904761905	0.0238095238095238	0.0178571428571429	0.107142857142857	0.0238095238095238	0.0119047619047619	0	0	0.0178571428571429	0.0357142857142857	0.0476190476190476	0	0.0297619047619048	0.0119047619047619	0	0	0.0119047619047619	0.00595238095238095	0	0	0.00595238095238095	0.00595238095238095	0.0119047619047619	0	0	0	0.00595238095238095	0.0119047619047619	0.00595238095238095	0.00595238095238095	0.0119047619047619	0.0119047619047619	0	0	0.0476190476190476	0	0	0	0	0
Uppsala	2017	Apr	2mix	CD	24	2	0.154761904761905	0.0773809523809524	0.0357142857142857	0.0892857142857143	0.0238095238095238	0.0654761904761905	0.113095238095238	0	0.0357142857142857	0.00595238095238095	0	0.0119047619047619	0.00595238095238095	0.0357142857142857	0.00595238095238095	0.0119047619047619	0	0	0	0.0238095238095238	0.0119047619047619	0	0.00595238095238095	0	0	0	0.0238095238095238	0.0119047619047619	0.00595238095238095	0.00595238095238095	0	0	0	0	0	0	0	0.00595238095238095	0	0	0.00595238095238095	0	0
Uppsala	2017	Apr	2mix	CD	44	3	0.101190476190476	0.113095238095238	0.0297619047619048	0.0416666666666667	0.0119047619047619	0.0178571428571429	0.0178571428571429	0.0535714285714286	0.0119047619047619	0.00595238095238095	0	0.00595238095238095	0.0178571428571429	0	0	0.0476190476190476	0.00595238095238095	0	0.00595238095238095	0.0119047619047619	0	0.0297619047619048	0.0119047619047619	0	0	0	0	0	0	0.00595238095238095	0	0	0.00595238095238095	0.0119047619047619	0	0	0.0238095238095238	0	0.00595238095238095	0.00595238095238095	0	0	0.00595238095238095
Uppsala	2014	Apr	1mono	D	4	1	0.0773809523809524	0.0892857142857143	0.0595238095238095	0.0178571428571429	0.113095238095238	0	0	0.00595238095238095	0.0297619047619048	0.00595238095238095	0	0.0119047619047619	0	0	0.0178571428571429	0.00595238095238095	0	0.113095238095238	0.0297619047619048	0	0.0119047619047619	0	0	0	0.0297619047619048	0	0.00595238095238095	0	0	0	0	0.00595238095238095	0	0	0	0	0.00595238095238095	0	0	0	0.00595238095238095	0	0
Uppsala	2014	Apr	1mono	D	27	2	0.0595238095238095	0.0952380952380952	0.101190476190476	0.0833333333333333	0.0357142857142857	0.0416666666666667	0	0.00595238095238095	0	0.0119047619047619	0	0.101190476190476	0	0	0.0654761904761905	0	0	0	0.0119047619047619	0	0.00595238095238095	0.0119047619047619	0.0178571428571429	0	0	0	0.00595238095238095	0.00595238095238095	0	0.00595238095238095	0	0.00595238095238095	0.0119047619047619	0	0	0	0	0	0	0	0	0	0
Uppsala	2014	Apr	1mono	D	33	3	0.172619047619048	0.0833333333333333	0.0119047619047619	0.0773809523809524	0.0357142857142857	0.101190476190476	0	0	0.0119047619047619	0.00595238095238095	0	0.0119047619047619	0	0	0.00595238095238095	0.0238095238095238	0	0	0.0178571428571429	0.0178571428571429	0.0238095238095238	0.00595238095238095	0.00595238095238095	0	0.0119047619047619	0.00595238095238095	0	0	0	0	0.00595238095238095	0.00595238095238095	0	0	0	0.00595238095238095	0	0	0.00595238095238095	0.0119047619047619	0	0	0
Uppsala	2015	Apr	1mono	D	4	1	0.0714285714285714	0.303571428571429	0.0297619047619048	0.0714285714285714	0.0238095238095238	0.0238095238095238	0	0	0.0357142857142857	0.0178571428571429	0	0.0416666666666667	0	0	0.0595238095238095	0.00595238095238095	0	0	0.00595238095238095	0.00595238095238095	0.0297619047619048	0	0	0	0	0	0	0.0178571428571429	0	0.0178571428571429	0.0178571428571429	0	0.0178571428571429	0	0	0	0	0	0.0178571428571429	0.0119047619047619	0	0	0
Uppsala	2015	Apr	1mono	D	27	2	0.0773809523809524	0.178571428571429	0.0297619047619048	0.0714285714285714	0.0119047619047619	0.0476190476190476	0	0	0.0595238095238095	0.00595238095238095	0	0.0357142857142857	0.00595238095238095	0	0.0178571428571429	0.00595238095238095	0	0	0.0119047619047619	0	0.00595238095238095	0	0.0238095238095238	0	0	0	0.00595238095238095	0	0.00595238095238095	0.0357142857142857	0.0178571428571429	0	0.00595238095238095	0	0	0.00595238095238095	0.0119047619047619	0	0.00595238095238095	0	0.0119047619047619	0	0.00595238095238095
Uppsala	2015	Apr	1mono	D	33	3	0.107142857142857	0.148809523809524	0.119047619047619	0.0297619047619048	0.0238095238095238	0.0238095238095238	0	0.00595238095238095	0.0238095238095238	0.00595238095238095	0	0	0.0416666666666667	0	0.0178571428571429	0	0.130952380952381	0	0	0.0178571428571429	0	0.0178571428571429	0.00595238095238095	0	0	0	0	0	0	0	0.0178571428571429	0	0	0	0	0	0	0	0	0	0	0	0
Uppsala	2016	Apr	1mono	D	4	1	0.0833333333333333	0.0833333333333333	0.0297619047619048	0.0178571428571429	0.00595238095238095	0.0238095238095238	0	0	0.0119047619047619	0.00595238095238095	0.154761904761905	0	0.0119047619047619	0.0119047619047619	0	0	0	0.0297619047619048	0.0178571428571429	0.00595238095238095	0	0	0	0.0178571428571429	0.00595238095238095	0	0.00595238095238095	0	0.0119047619047619	0	0	0.00595238095238095	0	0	0	0.0119047619047619	0.00595238095238095	0	0.0178571428571429	0	0	0	0.0119047619047619
Uppsala	2016	Apr	1mono	D	27	2	0.0535714285714286	0.160714285714286	0.0297619047619048	0.0535714285714286	0.0416666666666667	0.0178571428571429	0.00595238095238095	0.00595238095238095	0.0238095238095238	0.00595238095238095	0.18452380952381	0.0119047619047619	0.0476190476190476	0.00595238095238095	0.00595238095238095	0	0.00595238095238095	0	0.00595238095238095	0	0	0	0.0119047619047619	0.0119047619047619	0	0.0178571428571429	0	0	0.0178571428571429	0.0238095238095238	0.0119047619047619	0	0	0	0	0	0.00595238095238095	0	0	0.00595238095238095	0	0	0
Uppsala	2016	Apr	1mono	D	33	3	0.107142857142857	0.0714285714285714	0.0297619047619048	0.0476190476190476	0.0476190476190476	0.0297619047619048	0	0	0.0238095238095238	0.0119047619047619	0.220238095238095	0	0.0357142857142857	0	0	0	0.0416666666666667	0	0	0.00595238095238095	0	0.00595238095238095	0.0119047619047619	0.00595238095238095	0.0119047619047619	0	0	0	0.0178571428571429	0	0.00595238095238095	0.00595238095238095	0.0119047619047619	0.0119047619047619	0.0119047619047619	0	0	0	0	0	0	0	0
Uppsala	2016	Aug	1mono	D	4	1	0.101190476190476	0.0833333333333333	0.0476190476190476	0.0654761904761905	0.113095238095238	0.0178571428571429	0	0.0357142857142857	0.00595238095238095	0.0119047619047619	0.142857142857143	0	0.0178571428571429	0.0238095238095238	0.0119047619047619	0.00595238095238095	0	0	0.00595238095238095	0	0	0.00595238095238095	0	0	0	0	0	0.00595238095238095	0	0	0	0	0	0	0	0.00595238095238095	0.00595238095238095	0.00595238095238095	0	0	0	0	0.0119047619047619
Uppsala	2016	Aug	1mono	D	27	2	0.0714285714285714	0.0714285714285714	0.0654761904761905	0.0535714285714286	0.113095238095238	0.0416666666666667	0.0714285714285714	0.0476190476190476	0.0238095238095238	0.0416666666666667	0	0.0119047619047619	0.0357142857142857	0.00595238095238095	0	0.0178571428571429	0.0119047619047619	0	0	0.00595238095238095	0.00595238095238095	0.00595238095238095	0	0	0.00595238095238095	0	0.00595238095238095	0	0	0.0119047619047619	0	0.00595238095238095	0.00595238095238095	0.00595238095238095	0.0119047619047619	0	0.00595238095238095	0.00595238095238095	0.00595238095238095	0.00595238095238095	0	0	0.00595238095238095
Uppsala	2016	Aug	1mono	D	33	3	0.232142857142857	0.0476190476190476	0.0238095238095238	0.0416666666666667	0.148809523809524	0.0119047619047619	0.0119047619047619	0.00595238095238095	0.0119047619047619	0.0119047619047619	0.00595238095238095	0.00595238095238095	0.0654761904761905	0	0	0	0.0119047619047619	0	0.00595238095238095	0.0119047619047619	0.0178571428571429	0.0238095238095238	0.00595238095238095	0	0.0119047619047619	0	0	0.0119047619047619	0	0	0.00595238095238095	0.00595238095238095	0	0	0.00595238095238095	0	0.00595238095238095	0.00595238095238095	0	0	0	0	0.00595238095238095
Uppsala	2016	Nov	1mono	D	4	1	0.196428571428571	0.0595238095238095	0.0357142857142857	0.0654761904761905	0.0476190476190476	0.0357142857142857	0.0119047619047619	0.0416666666666667	0.0178571428571429	0.0178571428571429	0.00595238095238095	0.00595238095238095	0.0119047619047619	0.0238095238095238	0	0	0	0	0	0.00595238095238095	0.00595238095238095	0.00595238095238095	0.00595238095238095	0	0.0178571428571429	0.00595238095238095	0	0.0119047619047619	0	0.00595238095238095	0	0	0	0.0119047619047619	0	0	0	0	0	0	0	0	0.00595238095238095
Uppsala	2016	Nov	1mono	D	27	2	0.232142857142857	0.0476190476190476	0.0416666666666667	0.0297619047619048	0.0357142857142857	0	0.0773809523809524	0.220238095238095	0.0178571428571429	0.00595238095238095	0.0119047619047619	0.00595238095238095	0.0119047619047619	0.0238095238095238	0.0119047619047619	0.00595238095238095	0	0	0	0.00595238095238095	0	0	0	0	0.00595238095238095	0.00595238095238095	0	0	0	0.00595238095238095	0	0	0	0.00595238095238095	0	0	0	0	0.0119047619047619	0.0119047619047619	0	0	0
Uppsala	2016	Nov	1mono	D	33	3	0.0714285714285714	0.0238095238095238	0.0178571428571429	0.0297619047619048	0.0119047619047619	0.0238095238095238	0	0.410714285714286	0	0.00595238095238095	0	0	0.00595238095238095	0.00595238095238095	0	0.0238095238095238	0	0	0	0.00595238095238095	0	0	0.00595238095238095	0	0.0119047619047619	0	0	0	0	0	0	0	0	0	0	0	0	0	0	0.00595238095238095	0	0	0
Uppsala	2017	Apr	1mono	D	4	1	0.113095238095238	0.0595238095238095	0.0892857142857143	0.0416666666666667	0.00595238095238095	0.0297619047619048	0.0238095238095238	0.0416666666666667	0.0238095238095238	0.00595238095238095	0	0	0.0178571428571429	0.0357142857142857	0	0.00595238095238095	0	0	0.00595238095238095	0	0	0	0.00595238095238095	0.0238095238095238	0.00595238095238095	0	0	0	0	0	0.00595238095238095	0	0	0.00595238095238095	0.00595238095238095	0	0	0	0.00595238095238095	0	0	0.00595238095238095	0
Uppsala	2017	Apr	1mono	D	27	2	0.0535714285714286	0.0297619047619048	0.0357142857142857	0.0416666666666667	0.0297619047619048	0.0476190476190476	0.0297619047619048	0.0892857142857143	0.0238095238095238	0	0	0	0.0238095238095238	0.00595238095238095	0	0.0297619047619048	0	0	0.00595238095238095	0	0.0119047619047619	0	0.00595238095238095	0	0.00595238095238095	0	0	0	0	0	0	0	0	0.00595238095238095	0.00595238095238095	0	0	0.00595238095238095	0	0	0	0.00595238095238095	0
Uppsala	2017	Apr	1mono	D	33	3	0.172619047619048	0.101190476190476	0.0238095238095238	0.0357142857142857	0.0238095238095238	0.0357142857142857	0.0238095238095238	0.0119047619047619	0.0416666666666667	0.0238095238095238	0	0	0.0238095238095238	0	0	0.0297619047619048	0.0119047619047619	0	0.00595238095238095	0.0238095238095238	0	0	0.00595238095238095	0	0	0	0.0178571428571429	0	0.0119047619047619	0	0	0.00595238095238095	0	0.00595238095238095	0	0	0.00595238095238095	0	0	0.00595238095238095	0	0.00595238095238095	0
Rostock	2014	Apr	1mono	C	3	1	0.101190476190476	0.0238095238095238	0	0.0952380952380952	0.327380952380952	0.0416666666666667	0	0	0	0.00595238095238095	0	0.0357142857142857	0	0	0	0.0119047619047619	0	0	0	0.0178571428571429	0	0.0119047619047619	0	0	0.0357142857142857	0	0.0357142857142857	0	0	0	0	0	0	0	0	0	0	0	0	0	0	0	0
Rostock	2014	Apr	1mono	C	4	2	0.18452380952381	0.0238095238095238	0.0119047619047619	0.0535714285714286	0.0654761904761905	0.00595238095238095	0	0	0.0119047619047619	0.00595238095238095	0	0.0357142857142857	0	0	0	0.0654761904761905	0	0	0.0178571428571429	0.0119047619047619	0	0.00595238095238095	0	0	0.00595238095238095	0	0.0773809523809524	0	0	0	0.00595238095238095	0.0178571428571429	0	0	0	0	0	0	0	0	0	0	0.00595238095238095
Rostock	2014	Apr	1mono	C	8	3	0.357142857142857	0.00595238095238095	0.0119047619047619	0.0238095238095238	0.232142857142857	0.00595238095238095	0	0	0	0.0119047619047619	0	0	0	0	0.00595238095238095	0.0297619047619048	0	0	0.0357142857142857	0	0	0.00595238095238095	0	0	0	0	0.0178571428571429	0	0	0	0	0.0119047619047619	0	0	0	0	0	0	0.00595238095238095	0	0	0	0.00595238095238095
Rostock	2015	Apr	1mono	C	3	1	0.25	0	0.0119047619047619	0.0297619047619048	0	0.0119047619047619	0	0	0.0119047619047619	0.00595238095238095	0	0	0	0	0	0.0178571428571429	0	0	0.00595238095238095	0.0119047619047619	0	0.0178571428571429	0	0	0.00595238095238095	0	0.0119047619047619	0	0	0	0	0.00595238095238095	0	0	0	0	0.00595238095238095	0	0	0	0.00595238095238095	0	0
Rostock	2015	Apr	1mono	C	4	2	0.267857142857143	0.0119047619047619	0.0178571428571429	0	0.0119047619047619	0.119047619047619	0	0	0.0297619047619048	0	0	0	0	0	0	0.0357142857142857	0	0	0.0238095238095238	0.0178571428571429	0	0.0714285714285714	0	0	0.00595238095238095	0	0.0773809523809524	0	0	0	0	0.0476190476190476	0	0	0	0	0	0	0.00595238095238095	0	0.0119047619047619	0	0.0119047619047619
Rostock	2015	Apr	1mono	C	8	3	0.255952380952381	0.00595238095238095	0.00595238095238095	0.0119047619047619	0.0119047619047619	0.0476190476190476	0	0.00595238095238095	0.0297619047619048	0.00595238095238095	0	0	0	0	0.00595238095238095	0.0595238095238095	0	0	0	0.0119047619047619	0	0.0238095238095238	0	0	0.0119047619047619	0	0.107142857142857	0	0	0	0.00595238095238095	0.0416666666666667	0	0	0	0	0	0	0.00595238095238095	0	0.0119047619047619	0	0
Rostock	2016	Apr	1mono	C	3	1	0.25	0.0238095238095238	0.0178571428571429	0.0595238095238095	0.0119047619047619	0.0238095238095238	0	0	0.0178571428571429	0	0	0.00595238095238095	0	0	0	0.00595238095238095	0	0	0.0238095238095238	0.0416666666666667	0.00595238095238095	0.0238095238095238	0.00595238095238095	0	0	0	0.0416666666666667	0	0	0	0	0.0238095238095238	0	0	0	0	0.00595238095238095	0	0.00595238095238095	0	0.0297619047619048	0	0.0178571428571429
Rostock	2016	Apr	1mono	C	4	2	0.30952380952381	0.0297619047619048	0.00595238095238095	0.0238095238095238	0.0238095238095238	0	0	0.00595238095238095	0.0119047619047619	0	0	0.00595238095238095	0.00595238095238095	0	0	0.00595238095238095	0	0	0.00595238095238095	0	0	0.0178571428571429	0	0	0	0	0.0119047619047619	0	0	0	0	0.0357142857142857	0	0	0	0	0	0	0.0119047619047619	0	0.0178571428571429	0	0
Rostock	2016	Aug	1mono	C	3	1	0.202380952380952	0.0297619047619048	0	0.00595238095238095	0.0416666666666667	0.0119047619047619	0	0	0	0.0119047619047619	0	0.0119047619047619	0	0	0	0.0178571428571429	0	0	0.00595238095238095	0.0119047619047619	0	0	0	0	0	0	0.0119047619047619	0	0	0	0	0.00595238095238095	0	0	0	0	0	0	0	0	0	0	0.0119047619047619
Rostock	2016	Aug	1mono	C	4	2	0.244047619047619	0.0178571428571429	0.0357142857142857	0.0178571428571429	0.0297619047619048	0.0595238095238095	0	0	0.0178571428571429	0.0119047619047619	0	0.00595238095238095	0	0	0	0.0297619047619048	0	0	0.0238095238095238	0.0119047619047619	0	0.0952380952380952	0	0	0	0	0.0714285714285714	0	0	0	0	0.0178571428571429	0	0.00595238095238095	0	0	0	0	0.0119047619047619	0	0.0119047619047619	0	0
Rostock	2016	Aug	1mono	C	8	3	0.416666666666667	0.0238095238095238	0.00595238095238095	0.0178571428571429	0.0119047619047619	0.0119047619047619	0	0	0.0119047619047619	0.00595238095238095	0	0	0	0	0	0.0119047619047619	0	0	0	0.00595238095238095	0	0.0178571428571429	0	0	0.00595238095238095	0	0.0892857142857143	0	0	0	0	0.00595238095238095	0	0	0	0	0	0	0	0	0.0178571428571429	0	0
Rostock	2016	Nov	1mono	C	3	1	0.244047619047619	0.0119047619047619	0.00595238095238095	0.0416666666666667	0.0119047619047619	0.0357142857142857	0	0.00595238095238095	0.00595238095238095	0.00595238095238095	0	0.0119047619047619	0.00595238095238095	0	0	0.0476190476190476	0	0	0.00595238095238095	0.0595238095238095	0	0.0178571428571429	0	0	0	0	0.0238095238095238	0	0	0	0.00595238095238095	0.0178571428571429	0	0	0	0	0	0	0	0	0	0	0.0178571428571429
Rostock	2016	Nov	1mono	C	4	2	0.202380952380952	0.0535714285714286	0.0654761904761905	0.0119047619047619	0.0178571428571429	0.0535714285714286	0.0238095238095238	0.0119047619047619	0.0476190476190476	0.00595238095238095	0	0	0	0	0	0.0416666666666667	0	0	0	0.00595238095238095	0	0.0119047619047619	0	0	0.00595238095238095	0	0.0119047619047619	0	0	0	0.00595238095238095	0.0416666666666667	0	0	0	0	0	0	0	0	0.0357142857142857	0	0
Rostock	2016	Nov	1mono	C	8	3	0.208333333333333	0.0119047619047619	0.0357142857142857	0.0238095238095238	0	0.0714285714285714	0	0	0.00595238095238095	0	0	0	0	0	0	0.0238095238095238	0	0	0.00595238095238095	0	0	0.0595238095238095	0	0	0	0	0.0595238095238095	0	0	0	0	0.0833333333333333	0	0	0	0	0	0	0	0	0.0119047619047619	0	0
Rostock	2017	Apr	1mono	C	3	1	0.291666666666667	0.0357142857142857	0.0238095238095238	0	0.0535714285714286	0.0178571428571429	0	0.0238095238095238	0	0	0	0.00595238095238095	0.00595238095238095	0	0	0.0238095238095238	0	0	0	0	0	0.0297619047619048	0	0	0	0	0.0357142857142857	0	0	0	0	0.0178571428571429	0	0	0	0	0.00595238095238095	0	0	0	0	0	0.00595238095238095
Rostock	2017	Apr	1mono	C	4	2	0.107142857142857	0.0297619047619048	0.0297619047619048	0.0119047619047619	0.0416666666666667	0.0297619047619048	0	0	0.0238095238095238	0	0	0.0238095238095238	0.0119047619047619	0	0	0.0416666666666667	0	0	0.00595238095238095	0.0119047619047619	0	0.0833333333333333	0.00595238095238095	0	0	0	0.0178571428571429	0	0	0.00595238095238095	0	0.0238095238095238	0	0	0	0	0	0	0.0119047619047619	0	0.0178571428571429	0	0.0178571428571429
Rostock	2017	Apr	1mono	C	8	3	0.142857142857143	0.0178571428571429	0.0238095238095238	0	0.0357142857142857	0.0178571428571429	0	0.0714285714285714	0.0238095238095238	0	0	0	0	0	0	0.00595238095238095	0	0	0	0.00595238095238095	0	0.0178571428571429	0	0	0	0	0.0416666666666667	0	0	0	0	0.0178571428571429	0	0	0	0	0	0	0	0	0	0	0.00595238095238095
Rostock	2014	Apr	2mix	CD	1	1	0.0833333333333333	0.0119047619047619	0.0119047619047619	0.0297619047619048	0.476190476190476	0	0	0	0.0178571428571429	0.0178571428571429	0	0	0	0	0	0.0119047619047619	0	0	0	0	0	0	0	0	0.0297619047619048	0	0.0119047619047619	0	0	0	0	0.00595238095238095	0	0	0	0	0	0	0	0	0.0119047619047619	0	0
Rostock	2014	Apr	2mix	CD	5	2	0.154761904761905	0.00595238095238095	0.00595238095238095	0.0416666666666667	0.357142857142857	0.00595238095238095	0	0	0	0	0	0.0119047619047619	0	0	0	0.0654761904761905	0	0	0	0	0	0.00595238095238095	0	0	0	0	0.0892857142857143	0	0	0	0	0	0	0	0	0	0	0	0	0	0	0	0
Rostock	2014	Apr	2mix	CD	9	3	0.142857142857143	0.0119047619047619	0.0178571428571429	0.0714285714285714	0.25	0	0	0	0.00595238095238095	0.00595238095238095	0	0.0535714285714286	0.0119047619047619	0	0	0.0238095238095238	0	0	0.0178571428571429	0	0.0238095238095238	0.00595238095238095	0	0	0.00595238095238095	0	0.0238095238095238	0	0	0	0	0	0	0	0.0119047619047619	0	0	0	0	0	0	0	0.00595238095238095
Rostock	2015	Apr	2mix	CD	1	1	0.0892857142857143	0.0238095238095238	0.0238095238095238	0.0238095238095238	0.0416666666666667	0.0238095238095238	0	0.0952380952380952	0	0.00595238095238095	0	0	0.00595238095238095	0	0	0.0416666666666667	0	0	0.0416666666666667	0	0	0.00595238095238095	0	0	0.0119047619047619	0	0.0476190476190476	0	0	0	0	0.0416666666666667	0	0	0	0	0	0	0	0	0.0119047619047619	0	0.0119047619047619
Rostock	2015	Apr	2mix	CD	5	2	0.154761904761905	0.0178571428571429	0.0119047619047619	0	0.0416666666666667	0.0178571428571429	0	0.0178571428571429	0.00595238095238095	0.00595238095238095	0	0	0	0	0	0.0595238095238095	0	0	0.00595238095238095	0.00595238095238095	0	0.00595238095238095	0	0	0	0	0.0535714285714286	0	0	0	0	0.00595238095238095	0	0	0	0	0	0	0.00595238095238095	0	0	0	0
Rostock	2015	Apr	2mix	CD	9	3	0.31547619047619	0.0119047619047619	0.0297619047619048	0.0238095238095238	0.0178571428571429	0.0416666666666667	0	0	0.0535714285714286	0	0	0.00595238095238095	0.0297619047619048	0	0	0.0178571428571429	0	0	0	0	0	0.00595238095238095	0.00595238095238095	0	0.0119047619047619	0	0.202380952380952	0	0	0	0	0.00595238095238095	0	0	0.00595238095238095	0	0	0	0	0	0.00595238095238095	0	0
Rostock	2016	Apr	2mix	CD	5	2	0.226190476190476	0.0119047619047619	0.0178571428571429	0.00595238095238095	0.0119047619047619	0.0297619047619048	0	0	0.0238095238095238	0	0	0	0	0	0	0	0	0	0	0.0297619047619048	0	0.107142857142857	0	0	0	0	0.0535714285714286	0.00595238095238095	0	0	0	0.0595238095238095	0	0	0	0	0	0	0	0.00595238095238095	0.00595238095238095	0	0.0119047619047619
Rostock	2016	Apr	2mix	CD	9	3	0.255952380952381	0.0238095238095238	0.0119047619047619	0.0178571428571429	0.0178571428571429	0.0773809523809524	0	0	0.0119047619047619	0	0	0	0.0119047619047619	0	0	0.0119047619047619	0	0	0	0.00595238095238095	0	0.0416666666666667	0.00595238095238095	0	0	0	0.0416666666666667	0	0	0	0	0.0178571428571429	0	0	0	0	0	0	0.00595238095238095	0	0.0178571428571429	0	0.00595238095238095
Rostock	2016	Aug	2mix	CD	1	1	0.0535714285714286	0	0.00595238095238095	0.0297619047619048	0.0714285714285714	0.00595238095238095	0	0.0773809523809524	0.0119047619047619	0.00595238095238095	0	0.00595238095238095	0.0238095238095238	0	0	0	0.00595238095238095	0	0.0654761904761905	0.0119047619047619	0	0.0238095238095238	0	0	0.0119047619047619	0	0.00595238095238095	0	0	0	0.00595238095238095	0.00595238095238095	0	0	0	0	0	0	0	0	0.0119047619047619	0	0
Rostock	2016	Aug	2mix	CD	9	3	0.208333333333333	0.00595238095238095	0.0119047619047619	0.0178571428571429	0.0476190476190476	0.0119047619047619	0	0	0.0178571428571429	0.00595238095238095	0	0.0119047619047619	0.0178571428571429	0	0	0.0178571428571429	0.00595238095238095	0	0.0238095238095238	0	0	0.0178571428571429	0	0	0.00595238095238095	0	0.0119047619047619	0	0	0	0	0.0178571428571429	0	0	0.00595238095238095	0	0	0	0	0	0.0119047619047619	0	0.00595238095238095
Rostock	2016	Nov	2mix	CD	1	1	0.0654761904761905	0.0238095238095238	0.0178571428571429	0.00595238095238095	0.0178571428571429	0.00595238095238095	0	0	0.0178571428571429	0	0	0	0	0	0	0.0119047619047619	0	0	0	0	0	0.0119047619047619	0	0	0	0	0.601190476190476	0	0	0	0	0	0	0	0	0	0	0	0	0	0.00595238095238095	0	0.00595238095238095
Rostock	2016	Nov	2mix	CD	5	2	0.130952380952381	0.0535714285714286	0.0119047619047619	0.0238095238095238	0.0178571428571429	0.0476190476190476	0	0.0119047619047619	0.0238095238095238	0	0	0	0.00595238095238095	0	0	0.0654761904761905	0	0	0	0.00595238095238095	0	0.0297619047619048	0	0	0.00595238095238095	0	0.0535714285714286	0	0	0	0.00595238095238095	0.0178571428571429	0	0	0	0	0	0	0	0	0.0178571428571429	0	0
Rostock	2016	Nov	2mix	CD	9	3	0.18452380952381	0.00595238095238095	0.0238095238095238	0.0297619047619048	0.0178571428571429	0.00595238095238095	0	0.0119047619047619	0.0119047619047619	0	0	0.00595238095238095	0	0	0	0.0297619047619048	0	0	0	0.00595238095238095	0	0.0416666666666667	0	0	0.00595238095238095	0	0.0178571428571429	0	0	0	0	0.0297619047619048	0	0	0	0	0	0	0	0	0.0416666666666667	0	0
Rostock	2017	Apr	2mix	CD	1	1	0.142857142857143	0.0238095238095238	0.0535714285714286	0.0178571428571429	0.0297619047619048	0.0119047619047619	0	0.125	0	0.00595238095238095	0	0	0.00595238095238095	0.00595238095238095	0	0.0119047619047619	0	0	0	0.0119047619047619	0	0.0119047619047619	0	0	0	0	0.0357142857142857	0	0	0	0	0.00595238095238095	0	0.00595238095238095	0	0	0.00595238095238095	0	0	0	0.00595238095238095	0	0
Rostock	2017	Apr	2mix	CD	5	2	0.0773809523809524	0.0297619047619048	0.0119047619047619	0.0297619047619048	0.0238095238095238	0.0297619047619048	0	0.00595238095238095	0.00595238095238095	0	0	0	0	0	0	0.0416666666666667	0	0	0.0119047619047619	0.0119047619047619	0	0.00595238095238095	0	0	0	0	0.0238095238095238	0	0	0	0	0.0297619047619048	0	0	0	0	0	0	0.00595238095238095	0	0	0	0.00595238095238095
Rostock	2017	Apr	2mix	CD	9	3	0.101190476190476	0.0357142857142857	0.0535714285714286	0.0297619047619048	0.00595238095238095	0.00595238095238095	0	0.136904761904762	0	0	0	0	0	0	0	0.0178571428571429	0.00595238095238095	0	0	0.00595238095238095	0.00595238095238095	0	0	0	0.00595238095238095	0	0.0357142857142857	0	0	0	0.00595238095238095	0.0178571428571429	0	0	0	0	0	0	0	0.00595238095238095	0.00595238095238095	0	0.00595238095238095
Rostock	2014	Apr	1mono	D	2	1	0.291666666666667	0	0.0357142857142857	0.0357142857142857	0.142857142857143	0	0	0	0	0.0119047619047619	0	0	0.0119047619047619	0	0	0.0416666666666667	0	0	0	0	0	0	0	0	0	0	0.0416666666666667	0	0	0	0	0.00595238095238095	0	0	0	0	0	0	0	0	0.00595238095238095	0	0
Rostock	2014	Apr	1mono	D	6	2	0.369047619047619	0.00595238095238095	0	0.0476190476190476	0.154761904761905	0.0178571428571429	0	0	0	0	0	0	0.00595238095238095	0	0	0.0119047619047619	0	0	0	0	0.0238095238095238	0.0178571428571429	0	0	0.00595238095238095	0	0.0178571428571429	0	0	0	0	0	0	0	0	0	0	0	0	0	0	0	0
Rostock	2014	Apr	1mono	D	7	3	0.166666666666667	0	0.0416666666666667	0.0416666666666667	0.279761904761905	0.00595238095238095	0	0	0	0	0	0	0	0	0	0.0952380952380952	0	0	0.0119047619047619	0	0	0	0	0	0.0297619047619048	0	0.0238095238095238	0	0	0	0	0.00595238095238095	0	0	0	0	0	0	0	0	0	0	0.0119047619047619
Rostock	2015	Apr	1mono	D	2	1	0.285714285714286	0.0119047619047619	0	0.0238095238095238	0.0238095238095238	0.0238095238095238	0	0.00595238095238095	0.0119047619047619	0.00595238095238095	0	0.00595238095238095	0	0	0	0.0238095238095238	0	0	0	0.0178571428571429	0	0.00595238095238095	0	0	0	0.0119047619047619	0.0297619047619048	0	0	0	0	0.0178571428571429	0	0	0.00595238095238095	0	0	0	0	0	0	0	0.00595238095238095
Rostock	2015	Apr	1mono	D	6	2	0.279761904761905	0	0.00595238095238095	0.0119047619047619	0.0357142857142857	0.0238095238095238	0	0.172619047619048	0	0.00595238095238095	0	0.0119047619047619	0.00595238095238095	0	0	0.107142857142857	0.00595238095238095	0	0	0.00595238095238095	0.00595238095238095	0.0297619047619048	0	0	0	0	0.0238095238095238	0	0	0	0	0.0119047619047619	0	0	0	0	0	0	0	0	0	0	0.0119047619047619
Rostock	2015	Apr	1mono	D	7	3	0.255952380952381	0	0.0297619047619048	0.0119047619047619	0.0238095238095238	0.0178571428571429	0	0.0476190476190476	0.0119047619047619	0.00595238095238095	0	0	0.00595238095238095	0	0	0.0535714285714286	0.00595238095238095	0	0	0.00595238095238095	0	0.107142857142857	0	0	0	0	0.0297619047619048	0	0	0	0	0.0178571428571429	0	0	0	0	0	0	0	0	0	0	0.0178571428571429
Rostock	2016	Apr	1mono	D	2	1	0.279761904761905	0.0119047619047619	0	0.0416666666666667	0.0297619047619048	0	0	0.0238095238095238	0.0178571428571429	0.00595238095238095	0	0	0	0	0	0.00595238095238095	0	0	0	0.0178571428571429	0	0.0238095238095238	0	0	0.00595238095238095	0	0.0119047619047619	0	0	0	0.00595238095238095	0.0535714285714286	0	0	0	0	0	0	0.0178571428571429	0	0.0238095238095238	0	0.0119047619047619
Rostock	2016	Apr	1mono	D	6	2	0.297619047619048	0.0535714285714286	0.0297619047619048	0.0238095238095238	0.0238095238095238	0.0357142857142857	0	0.00595238095238095	0.00595238095238095	0	0	0.0178571428571429	0	0	0	0	0	0	0	0.0178571428571429	0	0.0178571428571429	0.00595238095238095	0	0.00595238095238095	0	0	0.00595238095238095	0	0	0	0	0	0	0	0	0	0	0	0	0.0654761904761905	0	0
Rostock	2016	Apr	1mono	D	7	3	0.327380952380952	0.00595238095238095	0.0178571428571429	0.00595238095238095	0.0297619047619048	0.0535714285714286	0	0	0.00595238095238095	0	0	0	0.00595238095238095	0	0	0.00595238095238095	0	0	0	0.00595238095238095	0	0.0833333333333333	0	0	0.00595238095238095	0	0.0119047619047619	0.00595238095238095	0	0	0	0.0238095238095238	0	0	0	0	0	0	0.00595238095238095	0	0.0476190476190476	0	0
Rostock	2016	Aug	1mono	D	2	1	0.446428571428571	0.0238095238095238	0.00595238095238095	0.0119047619047619	0.0416666666666667	0.0119047619047619	0	0.0178571428571429	0.0119047619047619	0	0	0	0.00595238095238095	0	0	0.0178571428571429	0	0	0	0.0119047619047619	0	0	0	0	0	0	0.00595238095238095	0	0	0	0	0	0	0	0.0119047619047619	0	0	0	0	0	0	0	0
Rostock	2016	Aug	1mono	D	6	2	0.363095238095238	0.00595238095238095	0	0	0.0178571428571429	0.00595238095238095	0	0.333333333333333	0	0	0	0.00595238095238095	0.00595238095238095	0	0	0.0595238095238095	0	0	0.00595238095238095	0	0	0.00595238095238095	0	0	0	0	0	0	0	0	0	0.0119047619047619	0	0	0	0	0	0	0	0	0.0178571428571429	0	0
Rostock	2016	Aug	1mono	D	7	3	0.226190476190476	0.0178571428571429	0.0238095238095238	0.00595238095238095	0.0297619047619048	0.0119047619047619	0	0.136904761904762	0.00595238095238095	0	0	0	0	0	0	0.0178571428571429	0.00595238095238095	0	0.00595238095238095	0	0	0.136904761904762	0.00595238095238095	0	0	0	0.0178571428571429	0	0	0	0	0.0416666666666667	0	0	0	0	0	0	0.0119047619047619	0	0.0178571428571429	0	0
Rostock	2016	Nov	1mono	D	6	2	0.101190476190476	0.0178571428571429	0.0119047619047619	0.0119047619047619	0.0297619047619048	0.0297619047619048	0	0.0178571428571429	0.0178571428571429	0	0	0.0178571428571429	0.00595238095238095	0	0.00595238095238095	0.0357142857142857	0	0	0	0.00595238095238095	0	0.0654761904761905	0.0119047619047619	0	0.0119047619047619	0	0.279761904761905	0	0	0	0	0.0297619047619048	0	0	0	0	0	0	0.00595238095238095	0	0.00595238095238095	0	0.0119047619047619
Rostock	2016	Nov	1mono	D	7	3	0.238095238095238	0.0119047619047619	0.0178571428571429	0	0.0119047619047619	0.0833333333333333	0	0.0357142857142857	0.0178571428571429	0	0	0	0	0	0	0.0297619047619048	0	0	0.00595238095238095	0.0119047619047619	0	0.0714285714285714	0	0	0	0	0.0238095238095238	0	0	0	0	0.0178571428571429	0	0	0	0	0	0	0	0	0.0297619047619048	0	0.00595238095238095
Rostock	2017	Apr	1mono	D	2	1	0.0654761904761905	0.0238095238095238	0	0.00595238095238095	0.0714285714285721	0.0178571428571429	0	0.0357142857142857	0.0119047619047619	0.0178571428571429	0	0	0	0	0	0.0357142857142857	0	0	0.00595238095238095	0.00595238095238095	0	0.0535714285714286	0	0	0.00595238095238095	0	0.0476190476190476	0	0	0	0.00595238095238095	0.0297619047619048	0	0	0.00595238095238095	0	0	0	0.00595238095238095	0	0	0	0
Rostock	2017	Apr	1mono	D	6	2	0.142857142857143	0.0238095238095238	0.0119047619047619	0.00595238095238095	0.0178571428571429	0.0416666666666667	0	0.160714285714286	0.00595238095238095	0.00595238095238095	0	0.0178571428571429	0.0119047619047619	0	0	0.0714285714285714	0	0	0.0119047619047619	0	0	0.00595238095238095	0.0119047619047619	0	0	0	0.0238095238095238	0	0	0	0	0.0297619047619048	0	0	0	0	0.0119047619047619	0	0.00595238095238095	0	0.0297619047619048	0	0
Rostock	2017	Apr	1mono	D	7	3	0.107142857142857	0.00595238095238095	0.0178571428571429	0.0119047619047619	0.0119047619047619	0.0238095238095238	0	0.0773809523809524	0.0178571428571429	0	0	0	0	0	0	0.0297619047619048	0	0	0	0	0	0.0357142857142857	0	0	0	0	0.0297619047619048	0	0	0.00595238095238095	0	0.113095238095238	0	0	0	0	0	0	0.00595238095238095	0	0.00595238095238095	0	0.00595238095238095
[truncated: 403 more columns]

## Sheet: Table S2b
Table S2b Relative abundance (not rarefied data) for the 446 most common identified study-level species hypotheses (SH) or operational taxonomic units (OTUs) in soil samples from Salix genotype trials in Uppsala, Sweden and Rostock, Germany
1, 2 Sampling was done in April 2014 (pre-planting), 2015, 2016 and 2017 for comparisons between years, and additionally in August and November 2016 to allow for seasonal comparisons
3 Genotypes were grown in monoculture, 2-, 3- and 4-mixtures. Rostock have two genotypes in monoculture and 2-mixture (C, D and CD)
4 Genotypes correspond to A = 'Björn', B = 'Jorr', C = 'Loden' and D = 'Tora'
Site	Year 1	Month 2	Culture 3	Genotypes 4	Plot	Block	Ascomycota	Pezizella	Pyrenopeziza millegrana	Pleosporales	Cladosporium delicatulum	Nectriaceae	Inocybe curvipes	Hebeloma alpinum	Mortierella sp.	Gibberella tricincta	Plagiostoma sp.	Ascomycota	Pleosporales	Pyronemataceae	Ciliolarina sp.	Exophiala sp.	Helotiales	Lasiobelonium lanceolatum	Sordariomycetes	Penicillium sp.	Sordariomycetes	Bionectriaceae	Lentaria afflata	Hyaloscyphaceae	Sordariomycetes	Helotiales	Mortierella sp.	Sordariomycetes	Helotiales	Cystofilobasidiales	Ascomycota	Sordariomycetes	Helotiales	Helotiales	Pleosporales	Sordariomycetes	Pleosporales	Nectriaceae	Hypocreales	Rutstroemia sp.	Skyttea sp.	Ascomycota	Pleosporales
Uppsala	2014	Apr	1mono	A	5	1	0.0760079	0.0687376	0.0565102	0.0545274	0.0416391	0.0446134	0.000330469	0.000660939	0.032386	0.0118969	0	0.0462657	0.00132188	0	0.0231328	0.0148711	0.00132188	0.0300727	0.059154	0.0155321	0.0158625	0.00561798	0.00727032	0	0.011236	0	0.00396563	0.0158625	0	0.00165235	0.00892267	0.00892267	0.000330469	0	0.000330469	0.00660939	0.0085922	0	0.00660939	0	0.00165235	0	0
Uppsala	2014	Apr	1mono	A	28	2	0.107527	0.107527	0.0645161	0.0752688	0.0537634	0.0430108	0	0	0	0	0	0	0	0	0.0322581	0.0537634	0	0	0	0	0.0107527	0.0215054	0	0	0	0	0	0	0	0.0215054	0.0322581	0	0	0	0	0	0	0	0	0	0	0	0
Uppsala	2014	Apr	1mono	A	37	3	0.137681	0.0543478	0.057971	0.0398551	0.0434783	0.0452899	0	0.00362319	0.0326087	0.0126812	0	0.0217391	0.00543478	0	0.0181159	0.00905797	0	0.00181159	0.0217391	0.0108696	0.0181159	0.0108696	0.0108696	0	0.0652174	0	0	0.00362319	0	0.00362319	0.0126812	0.00724638	0.00362319	0	0	0.0144928	0.00543478	0	0.00362319	0	0	0	0
Uppsala	2015	Apr	1mono	A	5	1	0.0799562	0.122125	0.0684556	0.105148	0.0224535	0.0646221	0.00164294	0.000547645	0.0191676	0.0104053	0	0.0547645	0.00657174	0	0.0120482	0.0208105	0	0.00383352	0.0115005	0.00383352	0.00657174	0.00547645	0.0060241	0.00164294	0.000547645	0	0.00438116	0.0136911	0	0.00109529	0.00766703	0.00766703	0	0	0	0.00492881	0.00985761	0	0.00547645	0	0.000547645	0	0
Uppsala	2015	Apr	1mono	A	28	2	0.031619	0.088	0.0419048	0.096	0.00457143	0.0746667	0	0.00152381	0.0742857	0.0179048	0	0.0312381	0.00380952	0	0.00533333	0.016381	0	0	0.0102857	0.00228571	0.00342857	0.0102857	0.0293333	0	0.00304762	0	0.024	0.0133333	0	0.00380952	0.0121905	0.00533333	0.00533333	0	0	0.00228571	0.00990476	0	0.00609524	0	0	0	0
Uppsala	2015	Apr	1mono	A	37	3	0.0708868	0.0700117	0.044049	0.0428821	0.00262544	0.0708868	0.000291715	0.00175029	0.0411319	0.0131272	0	0.0329638	0.0116686	0	0.0326721	0.0151692	0	0.000291715	0.0151692	0.0134189	0.0137106	0.0198366	0.0157526	0	0.00437573	0	0.00291715	0.012252	0	0.0075846	0.00700117	0.00612602	0.0075846	0	0	0.00291715	0.00933489	0	0.0096266	0.01021	0.00145858	0	0.000875146
Uppsala	2016	Apr	1mono	A	5	1	0.168897	0.0554493	0.055768	0.0372849	0.0168897	0.0213512	0.000318674	0.0012747	0.0168897	0.0200765	0.0710644	0.00860421	0.0111536	0.00414277	0.000956023	0.00605481	0.0328235	0.00892288	0.00286807	0.00318674	0.00254939	0.00254939	0.00159337	0.0194391	0.00796686	0.0012747	0.00382409	0.00318674	0.0111536	0.00223072	0.00159337	0.0012747	0.000318674	0.00414277	0.00509879	0.000318674	0.00223072	0	0.00286807	0	0.000318674	0.0184831	0.00892288
Uppsala	2016	Apr	1mono	A	28	2	0.0626231	0.0909807	0.0559275	0.0370224	0.0315085	0.0256006	0.00196928	0.000393856	0.0122095	0.0433241	0.000787712	0.0200866	0.0401733	0	0.00433241	0.00433241	0.121701	0	0.00748326	0.00315085	0.00157542	0.00393856	0.00472627	0.00748326	0.00433241	0.0673494	0.00157542	0.000787712	0.00275699	0.00748326	0.00236314	0.0035447	0.00118157	0.00393856	0.00630169	0.00196928	0.00236314	0	0.00393856	0.0228436	0.00275699	0	0.000787712
Uppsala	2016	Apr	1mono	A	37	3	0.122194	0.14237	0.0883774	0.064507	0.0818414	0.00994601	0.000568343	0.00113669	0.0113669	0.0576868	0.0224496	0.00511509	0.026428	0.0019892	0.00369423	0.000852515	0.0153453	0	0.0019892	0.00284172	0.00170503	0.00170503	0.00170503	0.00880932	0.00170503	0.0534243	0.00142086	0.0039784	0.029838	0.0019892	0.00284172	0.00255754	0.00142086	0.00255754	0.00284172	0.00113669	0.00227337	0	0.00142086	0.00312589	0.000284172	0.00142086	0.00113669
Uppsala	2016	Aug	1mono	A	5	1	0.162053	0.081182	0.0497667	0.0460342	0.0488336	0.0304821	0.000311042	0.00311042	0.0199067	0.0161742	0.0245723	0.00777605	0.0276827	0.00155521	0.000933126	0.00653188	0.00279938	0.000311042	0.00995334	0.00466563	0.000622084	0.00715397	0.00279938	0.000622084	0.00342146	0.0186625	0.00248834	0.00808709	0.00248834	0.00404355	0.00466563	0.00124417	0	0.00217729	0.00186625	0.00155521	0.00746501	0	0.00186625	0.00279938	0.000311042	0.000622084	0.00311042
Uppsala	2016	Aug	1mono	A	28	2	0.0608354	0.0535464	0.0487805	0.0277544	0.117466	0.0185029	0.0156995	0	0.00616765	0.0364452	0.0381273	0.00616765	0.0263527	0	0.00392487	0.00616765	0.0131763	0.000280348	0.00196243	0.00140174	0.00168209	0.00168209	0.00252313	0	0.00336417	0.0106532	0.000560695	0.000280348	0.00168209	0.00364452	0.00140174	0.00112139	0.000841043	0.000280348	0.00869078	0.00140174	0.00308382	0.000280348	0.000841043	0.000280348	0.000280348	0	0.00560695
Uppsala	2016	Aug	1mono	A	37	3	0.248496	0.0775562	0.0354543	0.0579297	0.0588794	0.0373536	0.0110795	0.00126622	0.0196265	0.0265907	0.00633112	0.00854701	0.0243748	0.0126622	0.00253245	0.00823045	0.00538145	0	0.00379867	0.00854701	0.00443178	0.00981323	0.00474834	0.000316556	0.00506489	0.00728079	0.00253245	0.00474834	0.00221589	0.00411523	0.00253245	0.00506489	0.00253245	0.00126622	0.00664767	0.000633112	0.00411523	0.00126622	0.00348211	0.00348211	0.000316556	0	0.00918012
Uppsala	2016	Nov	1mono	A	5	1	0.109951	0.0460688	0.0257985	0.039312	0.00737101	0.022113	0.0276413	0.300369	0.0239558	0.00614251	0.0141278	0.00921376	0.00429975	0.0380835	0.0012285	0.00798526	0.0036855	0	0.004914	0.002457	0.00307125	0.002457	0.000614251	0.00614251	0.00307125	0	0.00675676	0.00429975	0	0.00614251	0.0036855	0.0012285	0	0.0036855	0.000614251	0.0012285	0.002457	0	0.00307125	0.0012285	0.00184275	0.002457	0.00675676
Uppsala	2016	Nov	1mono	A	28	2	0.16378	0.076378	0.0334646	0.0496063	0.0287402	0.0248031	0.108268	0.0275591	0.0248031	0.0125984	0.0409449	0.0133858	0.00866142	0.000393701	0.00275591	0.00669291	0.0019685	0	0.00669291	0.0011811	0.000787402	0.0015748	0.0011811	0.000787402	0.0023622	0.0015748	0.0015748	0.0011811	0	0.00314961	0.00314961	0.00275591	0.00275591	0.00314961	0.0015748	0.000787402	0.0011811	0.0173228	0.0011811	0	0.000787402	0	0.0023622
Uppsala	2016	Nov	1mono	A	37	3	0.133529	0.0376727	0.0288824	0.0288824	0.0133947	0.0246965	0.148179	0.143575	0.0179992	0.0179992	0	0.0133947	0.00753453	0.0267895	0.00251151	0.00502302	0	0	0.00418585	0.00376727	0.00251151	0.00334868	0.00167434	0.00083717	0.00167434	0.00083717	0.000418585	0.00376727	0	0.00209293	0.00251151	0.00334868	0.000418585	0	0	0	0.0029301	0	0.00418585	0	0	0	0.00167434
Uppsala	2017	Apr	1mono	A	5	1	0.111346	0.0891821	0.0432718	0.0585752	0.0200528	0.0343008	0.0116095	0.00949868	0.0474934	0.00686016	0.136675	0.00844327	0.00474934	0.023219	0.00316623	0.0105541	0.00211082	0.000527704	0.00211082	0.00263852	0.00263852	0.00422164	0.00527704	0.0126649	0.00105541	0	0.0226913	0.00158311	0.00105541	0.00316623	0.00369393	0.00316623	0	0.00474934	0.00211082	0.000527704	0.00527704	0	0.00474934	0	0.000527704	0.0337731	0.00633245
Uppsala	2017	Apr	1mono	A	28	2	0.0764652	0.0892857	0.0691392	0.0924908	0.0315934	0.0228938	0.0668498	0.0347985	0.0238095	0.0137363	0.0137363	0.0114469	0.021978	0	0.00503663	0.0334249	0.0105311	0	0.003663	0.00503663	0.000457875	0.00595238	0.00412088	0.00686813	0.00549451	0.00457875	0.003663	0.00457875	0.00274725	0.0141941	0.00412088	0.00503663	0.00137363	0.0018315	0.0018315	0.00228938	0.00457875	0.00228938	0.00274725	0.000915751	0.000915751	0.00137363	0.00412088
Uppsala	2017	Apr	1mono	A	37	3	0.174994	0.0439295	0.0243785	0.0492397	0.0231716	0.0173787	0.0193097	0.081342	0.0164132	0.00651702	0.0352402	0.00531016	0.0238957	0.0209993	0.00265508	0.0289645	0.00265508	0	0.00506879	0.00241371	0.000724113	0.00458605	0.00144823	0.00313782	0.00651702	0.00362056	0.000965484	0.00434468	0.000965484	0.00120685	0.00193097	0.00241371	0.00217234	0.00386194	0.00362056	0.00144823	0.00337919	0	0.00217234	0.0016896	0.000724113	0.00265508	0.0106203
Uppsala	2014	Apr	2mix	AB	6	1	0.122314	0.0639427	0.0679225	0.0350226	0.00875564	0.0687185	0.000530645	0.00159193	0.0310427	0.0100822	0	0.041125	0.00185726	0	0.0214911	0.0135314	0.000265322	0.0535951	0.0106129	0.0122048	0.00902096	0.0130008	0.00636774	0	0.0116742	0	0.00397984	0.00424516	0	0.000530645	0.00769435	0.00822499	0.000530645	0	0.000265322	0.0127355	0.00822499	0	0.00928628	0.000530645	0.00371451	0	0
Uppsala	2014	Apr	2mix	AB	25	2	0.0300752	0.0730994	0.0488722	0.0363409	0.0622389	0.0497076	0.000417711	0.00167084	0.0200501	0.0146199	0	0.0651629	0.0037594	0.000835422	0.0555556	0.0100251	0	0	0.00626566	0.0309106	0.00668338	0.0284043	0.0116959	0	0.00877193	0	0.00292398	0.00543024	0	0.0116959	0.0121136	0.00918964	0.0229741	0	0	0.00918964	0.00543024	0	0.0142022	0	0.0112782	0	0
Uppsala	2014	Apr	2mix	AB	39	3	0.108374	0.0738916	0.0591133	0.0591133	0.0197044	0.0394089	0	0	0.044335	0.00492611	0	0.0788177	0.0147783	0	0.0147783	0.0344828	0	0	0.0197044	0.0640394	0	0.00492611	0	0	0	0	0	0	0	0.0197044	0.0197044	0.00492611	0.00492611	0	0	0.00492611	0.00492611	0	0	0	0.0147783	0	0
Uppsala	2015	Apr	2mix	AB	6	1	0.0316623	0.311346	0.0949868	0.0290237	0.0448549	0.00791557	0	0	0.0105541	0.00791557	0	0.0105541	0.00791557	0	0.00263852	0.00263852	0	0.0105541	0.00263852	0.00791557	0.00791557	0	0.00527704	0	0.00791557	0	0	0	0	0.00527704	0	0.00263852	0	0	0	0	0.00527704	0	0	0	0	0	0
Uppsala	2015	Apr	2mix	AB	25	2	0.0117069	0.135196	0.0494713	0.0668429	0.129154	0.0332326	0.000377644	0.000755287	0.0109517	0.00981873	0	0.0260574	0.0139728	0	0.0793051	0.0135952	0.00226586	0	0.00302115	0.00906344	0.00113293	0.00566465	0.0151057	0	0	0	0.00188822	0.00151057	0.00151057	0.00188822	0.00906344	0.0026435	0.0362538	0	0	0.0060423	0.00490937	0	0.00226586	0.00528701	0.00944109	0.000377644	0
Uppsala	2015	Apr	2mix	AB	39	3	0.0757245	0.0850732	0.162044	0.0835151	0.0205672	0.0517295	0	0.00155812	0.0255531	0.0140231	0	0.0296042	0.0152696	0	0.0127766	0.0168277	0.00280461	0	0.00436273	0.0133998	0.00654409	0.00966033	0.00498598	0	0.000623247	0	0.00124649	0.00654409	0.000934871	0.00560922	0.00716734	0.00373948	0.00280461	0	0	0.00467435	0.00280461	0	0.00841384	0.00654409	0.00218136	0	0
Uppsala	2016	Apr	2mix	AB	6	1	0.256585	0.146341	0.04	0.0346341	0.0136585	0.0234146	0	0.00097561	0.0321951	0.0126829	0.00243902	0.00878049	0.0141463	0.00097561	0.00195122	0.00439024	0.00926829	0	0.0170732	0.00829268	0.00195122	0.00195122	0.00487805	0.00195122	0.00195122	0.0156098	0.00926829	0.00829268	0.0356098	0.00195122	0.00390244	0.00731707	0.000487805	0.0097561	0.00146341	0.00146341	0.00780488	0	0.00390244	0.00097561	0.00292683	0.00146341	0.00341463
Uppsala	2016	Apr	2mix	AB	25	2	0.140805	0.0950671	0.030051	0.0977131	0.0627481	0.00680401	0.002646	0	0.001323	0.038556	0.0623701	0.010017	0.0718201	0.040257	0.003969	0.001134	0.00888301	0	0.000189	0.003213	0.001701	0.000378	0.001701	0.02457	0.001134	0.00831601	0.000189	0.000378	0.00907201	0.001512	0.001134	0.000756001	0.003402	0	0.041769	0.001512	0.000567001	0.01701	0.001134	0	0.004158	0.003024	0.013041
Uppsala	2016	Apr	2mix	AB	39	3	0.0928438	0.1527	0.0300612	0.0449588	0.0207502	0.0162277	0.000532056	0.00106411	0.0164937	0.0154296	0.0154296	0.00877893	0.0337856	0.00133014	0.00505454	0.00505454	0.0888534	0	0.0066507	0.00292631	0.000798085	0.00239425	0.00319234	0.00532056	0.00399042	0.00611865	0.0018622	0.0018622	0.0289971	0.00106411	0.00239425	0.00478851	0.000532056	0.00239425	0.00212823	0.000798085	0.00212823	0	0.00239425	0.000798085	0.000798085	0.00239425	0.00159617
Uppsala	2016	Aug	2mix	AB	6	1	0.284013	0.0959248	0.0416928	0.0448276	0.0413793	0.0263323	0.00282132	0.00125392	0.030094	0.053605	0.0015674	0.0122257	0.0119122	0.0134796	0.00250784	0.00689655	0.0015674	0	0.00658307	0.0015674	0.0181818	0.0122257	0.00407524	0.00031348	0.00125392	0.000940439	0.00376176	0.00188088	0	0.00125392	0.00501567	0.00501567	0.000626959	0	0.00815047	0.00031348	0.00846395	0	0.00470219	0	0.000940439	0.00031348	0.0015674
Uppsala	2016	Aug	2mix	AB	25	2	0.0845987	0.0795372	0.0253073	0.077368	0.102675	0.033261	0.0513377	0.00506146	0.022415	0.0253073	0.00361533	0.0166305	0.0122921	0.0542299	0.00650759	0.00289226	0.0137383	0	0.0122921	0.00795372	0.00144613	0.00506146	0.00506146	0	0.0021692	0.0021692	0.00144613	0.0021692	0.00144613	0.00578453	0.00361533	0.0021692	0.0021692	0	0.0383225	0.0021692	0.0021692	0.00578453	0.00578453	0.000723066	0.010846	0	0.00289226
Uppsala	2016	Aug	2mix	AB	39	3	0.0625492	0.0912667	0.0920535	0.0436664	0.0302911	0.0295043	0.070417	0.018096	0.0263572	0.0330448	0	0.0204563	0.0255704	0.00157356	0.016129	0.00708104	0.00196696	0.000393391	0.0287175	0.0110149	0.00550747	0.00354052	0.00472069	0	0.00472069	0	0.00196696	0.00590087	0.00118017	0.00314713	0.00393391	0.0149489	0.000786782	0	0.000786782	0.0129819	0.0043273	0	0.00354052	0.00983478	0.00157356	0	0.00118017
Uppsala	2016	Nov	2mix	AB	6	1	0.144512	0.060423	0.0196375	0.0377644	0.0463243	0.0271903	0.0478348	0.00855992	0.0327291	0.0135952	0.00704935	0.0156093	0.0130916	0.0941591	0.00352467	0.00352467	0.00100705	0	0.0060423	0.0040282	0.0100705	0.0020141	0.00151057	0.0060423	0.0040282	0.00251762	0.00453172	0.0020141	0.00100705	0.00302115	0.00352467	0.00453172	0	0.00100705	0.00553877	0	0.010574	0	0.0020141	0.000503525	0.00151057	0.0040282	0.00654582
Uppsala	2016	Nov	2mix	AB	25	2	0.0793963	0.0374016	0.0203412	0.039042	0.0206693	0.0131234	0.132874	0.21752	0.0062336	0.0318241	0.0413386	0.0108268	0.0216535	0.0446194	0.00426509	0.00459318	0.000984252	0	0.00688976	0.00229659	0.000984252	0.00295276	0.00229659	0.00131234	0.000984252	0.000984252	0.000984252	0	0.000328084	0.0019685	0.00131234	0.000656168	0.00262467	0.00229659	0.00328084	0.000656168	0.00262467	0.0101706	0.00262467	0	0.00164042	0.0062336	0.0108268
Uppsala	2016	Nov	2mix	AB	39	3	0.0769231	0.0615385	0.0902098	0.0643357	0.0125874	0.0195804	0.154545	0.0307692	0.0216783	0.0146853	0.0202797	0.0104895	0.0202797	0.0188811	0.00629371	0.00559441	0.0041958	0	0.0125874	0.00629371	0.0020979	0.0041958	0.00979021	0.000699301	0.0034965	0	0.0013986	0.0041958	0	0.00699301	0.0027972	0.0048951	0	0.00909091	0.000699301	0.000699301	0.0013986	0.0307692	0.0048951	0.0034965	0.0013986	0.000699301	0.0041958
Uppsala	2017	Apr	2mix	AB	6	1	0.191582	0.0744108	0.0340067	0.0673401	0.0151515	0.0218855	0.0131313	0.0653199	0.0457912	0.0138047	0.0121212	0.00572391	0.0188552	0.0131313	0.003367	0.0181818	0.0023569	0	0.0020202	0.003367	0.00639731	0.00808081	0.0020202	0.0023569	0.0016835	0	0.020202	0.0020202	0.0026936	0.0040404	0.0030303	0.0013468	0	0.0043771	0.0107744	0.0016835	0.00673401	0	0.0026936	0	0	0.0026936	0.0121212
Uppsala	2017	Apr	2mix	AB	25	2	0.0960974	0.0725976	0.0234998	0.0650441	0.0281158	0.00839278	0.0365086	0.0230802	0.0159463	0.00839278	0.060428	0.00335711	0.0570709	0.030214	0.00419639	0.0113303	0.00251783	0	0.00377675	0.00629459	0.0020982	0.00167856	0.000419639	0.0113303	0.0331515	0.00419639	0.00503567	0.000419639	0.00419639	0.00713386	0.00167856	0.00125892	0.00377675	0.0167856	0.000839278	0.00167856	0.00125892	0.00293747	0.00293747	0.00335711	0.00251783	0.0230802	0.0134285
Uppsala	2017	Apr	2mix	AB	39	3	0.0765692	0.105488	0.068025	0.0729543	0.0456786	0.0239895	0.0325337	0.0650674	0.0262898	0.0085442	0.0384489	0.0121591	0.014788	0.00821558	0.00624384	0.00920145	0.00657246	0	0.0042721	0.00197174	0.00394348	0.00361485	0.00690108	0.0042721	0.0042721	0.00295761	0.0115018	0.00230036	0.000985869	0.00394348	0.00525797	0.00394348	0.00295761	0.00131449	0.00164312	0.00164312	0.00328623	0	0.00361485	0.0249754	0.00197174	0.00525797	0.00328623
Uppsala	2014	Apr	3mix	ABC	11	1	0.0730142	0.0770259	0.0497459	0.046804	0.0200588	0.0692699	0	0.000534902	0.0259428	0.0160471	0	0.101364	0.00187216	0	0.0208612	0.00882589	0.000267451	0	0.0184541	0.0152447	0.00508157	0.0131051	0.0149773	0	0.0139075	0	0.000802354	0.00748863	0	0.00401177	0.00588393	0.00668628	0.00481412	0	0	0.00615138	0.00427922	0	0.0123028	0.00882589	0.00882589	0	0.000267451
Uppsala	2014	Apr	3mix	ABC	23	2	0.0850596	0.0850596	0.0392341	0.0580665	0.0276208	0.0646579	0	0.000313873	0.0360954	0.0128688	0	0.0558694	0.00345261	0.00156937	0.0163214	0.0188324	0	0.00156937	0.0119272	0.0150659	0.0160075	0.0200879	0.00596359	0	0.00408035	0	0.00251099	0.0191463	0	0.00973007	0.0150659	0.0106717	0.00125549	0	0.000313873	0.00502197	0.00659134	0	0.0144382	0	0.00596359	0	0.00094162
Uppsala	2014	Apr	3mix	ABC	38	3	0.104167	0.140625	0.0208333	0.0677083	0.0989583	0.03125	0	0.00520833	0.0104167	0.03125	0	0.09375	0.0104167	0	0.00520833	0.03125	0	0	0	0.0208333	0.0104167	0.015625	0.00520833	0	0.0104167	0	0	0	0	0.00520833	0.00520833	0.0104167	0	0	0	0.00520833	0.00520833	0	0	0.0364583	0.00520833	0	0
Uppsala	2015	Apr	3mix	ABC	11	1	0.0172414	0.195402	0.0229885	0.0977011	0.103448	0.0172414	0	0	0.0229885	0.0344828	0	0.0344828	0.00574713	0	0	0	0.0114943	0	0	0.00574713	0	0.0114943	0.0114943	0	0	0	0	0.00574713	0	0.0172414	0	0	0.00574713	0	0	0	0	0	0	0.00574713	0	0	0
Uppsala	2015	Apr	3mix	ABC	23	2	0.0743034	0.166151	0.0381837	0.103199	0.0257998	0.0330237	0	0	0.0247678	0.0175439	0	0.0113519	0.0288958	0.00103199	0.0144479	0.00928793	0	0.00412797	0	0.00619195	0.00309598	0.00515996	0.0154799	0	0.00722394	0	0.00309598	0.00309598	0	0.00412797	0.0154799	0.00825593	0.00206398	0	0.00206398	0.00206398	0.00206398	0	0.00309598	0.00722394	0.00206398	0	0
Uppsala	2016	Apr	3mix	ABC	11	1	0.0631643	0.113119	0.121318	0.0435773	0.0611904	0.0135135	0.00516247	0	0.00440328	0.0757668	0.0797145	0.00880656	0.0127543	0	0.00212572	0.00106286	0.0499544	0	0.00136654	0.000911023	0.00318858	0.00197388	0.00394777	0.00592165	0.00106286	0.0422108	0.000303674	0.00136654	0.058761	0.00394777	0.00106286	0.00182205	0.000607349	0.00561798	0.0171576	0.00167021	0.000911023	0.000303674	0.00151837	0	0.0247495	0.0162466	0.000759186
Uppsala	2016	Apr	3mix	ABC	23	2	0.0795087	0.0937298	0.0284421	0.0762767	0.0623788	0.0161603	0.000323206	0.000646412	0.012605	0.0171299	0.0562379	0.0119586	0.0155139	0.032967	0.00323206	0.00226244	0.012605	0	0.0051713	0.00226244	0.00290886	0.00226244	0.00420168	0.0394312	0.00129282	0.00290886	0.00226244	0.00323206	0.0135747	0.00387847	0.00323206	0.00258565	0.000323206	0	0.00678733	0.00161603	0.00355527	0.092437	0.00484809	0	0.00193924	0.0397544	0.00193924
Uppsala	2016	Apr	3mix	ABC	38	3	0.0386938	0.126594	0.0290763	0.0315366	0.0483113	0.00648624	0.0167748	0.000447327	0.00939387	0.0161038	0.174458	0.00559159	0.050548	0.0073809	0.00201297	0.00268396	0.0348915	0.00178931	0.0149855	0.00201297	0.000894654	0.00178931	0.00335495	0.0371282	0.00357862	0	0.00134198	0.00156565	0.0509953	0.00111832	0.000894654	0.00156565	0	0.000223664	0.00178931	0.000223664	0.0024603	0	0.000670991	0.000447327	0	0.0192351	0.0331022
Uppsala	2016	Aug	3mix	ABC	11	1	0.114103	0.0875266	0.0442948	0.0609497	0.070163	0.0304748	0.0510276	0.00992204	0.0191354	0.0177179	0.00637845	0.0155918	0.0155918	0.00885897	0.00389794	0.00531538	0.00531538	0	0.00106308	0.00283487	0.00318923	0.00460666	0.0042523	0	0.00708717	0.00850461	0.000354359	0.00248051	0.0060241	0.00744153	0.00283487	0.0060241	0	0.00531538	0.00460666	0.00106308	0.00248051	0.0060241	0.00637845	0.01382	0.0109851	0.000708717	0.00354359
Uppsala	2016	Aug	3mix	ABC	23	2	0.18216	0.103756	0.0511737	0.0610329	0.0732394	0.0375587	0.0103286	0.000938967	0.0258216	0.0309859	0.0084507	0.00892019	0.0112676	0.0169014	0.00516432	0.00751174	0.00422535	0	0.0112676	0.00234742	0.00375587	0.0056338	0.00375587	0	0.000469484	0.00140845	0.00187793	0.00375587	0.00234742	0.0056338	0.0028169	0.00469484	0.000469484	0.00234742	0.00798122	0.0028169	0.0028169	0	0.00516432	0	0.00328638	0.000469484	0.00328638
Uppsala	2016	Aug	3mix	ABC	38	3	0.0797836	0.0835024	0.0807978	0.0520622	0.0209601	0.0608519	0.0327924	0.0175794	0.0209601	0.0169033	0.00540906	0.0141988	0.0243408	0.0131846	0.0104801	0.0138607	0.00371873	0	0.0135227	0.010142	0.0040568	0.00371873	0.00540906	0.000676133	0.00439486	0	0.0020284	0.00135227	0	0.00169033	0.0030426	0.00845166	0.000676133	0	0.00236646	0.0040568	0.00811359	0.000676133	0.00507099	0.0131846	0.0010142	0.000338066	0.0145368
Uppsala	2016	Nov	3mix	ABC	11	1	0.0646144	0.0469369	0.0179823	0.0435843	0.0646144	0.00487656	0.0786346	0.082292	0.00792441	0.0100579	0.00152393	0.012801	0.0109723	0.00548613	0.00060957	0.000304785	0.00121914	0	0.00152393	0.00274307	0.000304785	0.00182871	0.00365742	0.00487656	0.00365742	0.00944834	0.00121914	0.000304785	0.00182871	0.00365742	0.00182871	0.00152393	0.000304785	0.00396221	0.00060957	0.000304785	0.00060957	0.00396221	0.00060957	0	0.00243828	0.0158488	0.00121914
Uppsala	2016	Nov	3mix	ABC	23	2	0.135897	0.0641026	0.014652	0.0545788	0.0322344	0.0216117	0.0347985	0.100366	0.0238095	0.0117216	0.0043956	0.00549451	0.0106227	0.0501832	0.0010989	0.0043956	0	0	0.010989	0.0032967	0.00879121	0.0040293	0	0.0161172	0.0014652	0.0014652	0.0040293	0.0029304	0.0003663	0.0021978	0.0025641	0.0025641	0.000732601	0.0010989	0.0025641	0.0021978	0.0018315	0	0.00659341	0.0582418	0.0010989	0.0113553	0.00952381
Uppsala	2016	Nov	3mix	ABC	38	3	0.0673719	0.0345212	0.0239421	0.0183742	0.0128062	0.0217149	0.202116	0.0907572	0.0139198	0.00445434	0.118597	0.00668151	0.00501114	0.00835189	0.00556793	0.00222717	0	0	0.0105791	0.00612472	0.00111359	0.000556793	0.0077951	0.0139198	0.00111359	0	0.00111359	0	0	0.00167038	0.00222717	0.00222717	0	0	0	0.00167038	0.00501114	0	0.00389755	0.00334076	0.000556793	0.0328508	0.00222717
Uppsala	2017	Apr	3mix	ABC	11	1	0.146047	0.0818605	0.0688372	0.0553488	0.0376744	0.0209302	0.0804651	0.0116279	0.0106977	0.0027907	0.0637209	0.00697674	0.0283721	0.0111628	0.0027907	0.0134884	0.00372093	0	0.000930233	0.00325581	0.0027907	0.000930233	0.0027907	0.0181395	0.00744186	0.0106977	0.00139535	0	0.00604651	0.00465116	0.000930233	0.000465116	0.00139535	0.00930233	0	0.000465116	0.00232558	0.000465116	0.0027907	0.00186047	0.00186047	0.0176744	0.0027907
Uppsala	2017	Apr	3mix	ABC	23	2	0.203747	0.0708431	0.0242974	0.0875293	0.0515222	0.0269321	0.0152225	0.0240047	0.0319087	0.0073185	0.00526932	0.00644028	0.0131733	0.028103	0.0014637	0.00644028	0.0117096	0	0.00263466	0.00263466	0.00087822	0.00995316	0.00117096	0.00497658	0.00234192	0.0125878	0.00907494	0.0014637	0.0014637	0.00526932	0.00351288	0.0029274	0.00029274	0.0120023	0.0043911	0.00175644	0.00468384	0	0.00351288	0.00409836	0.00117096	0.00263466	0.00995316
Uppsala	2017	Apr	3mix	ABC	38	3	0.114907	0.0664596	0.0437888	0.0521739	0.0273292	0.0217391	0.0689441	0.0111801	0.047205	0.0136646	0.00372671	0.00900621	0.0285714	0.0161491	0.00559006	0.0121118	0.0052795	0	0.0217391	0.00248447	0.000310559	0.00621118	0.00496894	0.00217391	0.00372671	0.00217391	0.00869565	0.00714286	0.00372671	0.00186335	0.0052795	0.00186335	0.000931677	0.00124224	0.000621118	0	0.0068323	0	0.0052795	0.000310559	0.000621118	0.00403727	0.00372671
Uppsala	2014	Apr	4mix	ABCD	13	1	0.0373239	0.0833333	0.0460094	0.0328638	0.0420188	0.0532864	0	0.00117371	0.0389671	0.0157277	0	0.0880282	0.00305164	0	0.0293427	0.00892019	0.000938967	0.00117371	0.0199531	0.0100939	0.00704225	0.00938967	0.00751174	0	0.0124413	0	0.00140845	0.0253521	0	0.00539906	0.0124413	0.00469484	0.00680751	0	0.000234742	0.0129108	0.00938967	0	0.00798122	0.00328638	0.0349765	0	0.000704225
Uppsala	2014	Apr	4mix	ABCD	19	2	0.103758	0.0687725	0.0667733	0.0655738	0.0619752	0.0477809	0	0.00319872	0.0357857	0.0245902	0	0.0533786	0.00679728	0	0.0557777	0.00939624	0	0	0.004998	0.0159936	0.012595	0.00559776	0.00439824	0	0.00639744	0	0.00319872	0.0261895	0	0.0019992	0.00919632	0.009996	0.00259896	0	0	0.0101959	0.00319872	0	0.00519792	0.0179928	0.00339864	0	0.00019992
Uppsala	2014	Apr	4mix	ABCD	34	3	0.154762	0.0880952	0.0333333	0.052381	0.107143	0.0571429	0	0	0.0166667	0.0285714	0	0.0380952	0.00238095	0	0.0238095	0.0452381	0	0	0.0047619	0.0166667	0.0238095	0	0.0119048	0	0.00714286	0	0	0.0047619	0	0	0.00238095	0.00238095	0	0	0	0.00714286	0.0047619	0	0.00714286	0.0142857	0	0	0
Uppsala	2015	Apr	4mix	ABCD	13	1	0.0330943	0.169333	0.0661886	0.0678434	0.023166	0.0496415	0	0.000551572	0.0380585	0.0264755	0	0.0281302	0.00496415	0	0.0110314	0.00496415	0.0165472	0	0.0137893	0	0.00220629	0.00937672	0.00275786	0.00165472	0.00827358	0	0.00551572	0.0132377	0	0.00882515	0.0104799	0.00330943	0.000551572	0	0	0.000551572	0.00330943	0	0.00110314	0	0.011583	0	0
Uppsala	2015	Apr	4mix	ABCD	19	2	0.129545	0.243182	0.0522727	0.025	0.0181818	0.0227273	0	0	0.0227273	0.0159091	0	0.0272727	0.0727273	0	0.0227273	0.0227273	0	0	0.0136364	0.00454545	0.00454545	0.00454545	0	0	0.00909091	0	0.00227273	0.00227273	0.0227273	0	0.0136364	0.0113636	0	0	0	0.0113636	0.00227273	0	0	0	0	0	0
Uppsala	2015	Apr	4mix	ABCD	34	3	0.126725	0.117106	0.0397323	0.0589711	0.00920117	0.0585529	0.000418235	0.00125471	0.0380594	0.0192388	0	0.0250941	0.0368047	0	0.0121288	0.0108741	0.00585529	0	0.00501882	0.00669176	0.00669176	0.0171476	0.00878294	0.00961941	0.00501882	0	0.00920117	0.0129653	0	0.0146382	0.00752823	0.00334588	0.00167294	0	0	0.00585529	0.00376412	0	0.00585529	0.00961941	0.00334588	0	0.00083647
Uppsala	2016	Apr	4mix	ABCD	13	1	0.0542117	0.115767	0.0768898	0.0609071	0.037797	0.0133909	0.000215983	0.000215983	0.0105832	0.07473	0.0859611	0.0164147	0.00712743	0	0.00302376	0.00259179	0.0263499	0.000215983	0.00215983	0.00194384	0.00151188	0.00107991	0.00323974	0.0302376	0.00172786	0.00410367	0.00172786	0.0168467	0.0228942	0.00388769	0.00237581	0.00280778	0.00107991	0.00345572	0.0012959	0.000863931	0.00215983	0	0.000863931	0.00151188	0.00971922	0.0304536	0.000215983
Uppsala	2016	Apr	4mix	ABCD	19	2	0.0897151	0.0802812	0.0554939	0.0447651	0.0201628	0.0159083	0.00443951	0.00147984	0.0160932	0.0153533	0.133925	0.00943396	0.0264521	0.0159083	0.0018498	0.00203478	0.00406955	0.00240474	0.00480947	0.00647429	0.00314465	0.00295967	0.00480947	0.0358861	0.000554939	0.0242323	0.00221976	0.00406955	0.0135035	0.00443951	0.00351461	0.00258972	0.000554939	0	0.00110988	0.00258972	0.00295967	0	0.00203478	0.0469848	0.00166482	0.00887902	0.00147984
Uppsala	2016	Aug	4mix	ABCD	13	1	0.0610433	0.100999	0.0593785	0.0299667	0.0671476	0.0305216	0.0776915	0.000554939	0.0294118	0.0294118	0	0.0205327	0.0166482	0.00554939	0.00277469	0.00110988	0.0144284	0.00277469	0.00277469	0.00221976	0.00110988	0.00277469	0.0127636	0	0.00776915	0.00110988	0.00277469	0.0116537	0.00221976	0.00887902	0.00221976	0.00832408	0.00721421	0.00166482	0.0149834	0.00332963	0.000554939	0	0.00221976	0	0.0099889	0	0.000554939
Uppsala	2016	Aug	4mix	ABCD	19	2	0.200423	0.0746742	0.0454385	0.0412117	0.0908771	0.0183163	0.0352237	0.0126805	0.020782	0.0292356	0.00281789	0.00739697	0.0137372	0.0419162	0.00176118	0.0066925	0	0	0.00739697	0.00176118	0.00281789	0.00352237	0.00352237	0	0.00176118	0.00739697	0.00281789	0.00281789	0.000352237	0.00915815	0.00281789	0.00176118	0.000352237	0.00176118	0.00317013	0.00105671	0.00352237	0	0.00281789	0	0	0	0.00810144
Uppsala	2016	Aug	4mix	ABCD	34	3	0.23116	0.061951	0.036061	0.0776699	0.0716597	0.0217291	0.0254276	0.00693481	0.0249653	0.0235784	0.00369857	0.00323625	0.0277393	0	0.000924642	0.0087841	0.0124827	0	0.011558	0.0138696	0.00369857	0.00554785	0.00508553	0.00369857	0.00924642	0.00184928	0.00369857	0.011558	0.00369857	0.00277393	0.0023116	0.00462321	0.000462321	0.00416089	0.0106334	0.0023116	0.00277393	0	0.00369857	0.00138696	0.000924642	0.000462321	0.00138696
Uppsala	2016	Nov	4mix	ABCD	13	1	0.0726257	0.0789106	0.0684358	0.0286313	0.036662	0.0321229	0.128841	0.00488827	0.0164106	0.0143156	0	0.0125698	0.0153631	0.00139665	0.00384078	0.0212989	0.00314246	0.00349162	0.000698324	0.000349162	0.00558659	0.00384078	0.00523743	0.00174581	0.00349162	0.00174581	0.0027933	0.00349162	0.00349162	0.0122207	0.00314246	0.00104749	0.000349162	0.00139665	0.000698324	0	0.00104749	0	0.00209497	0	0.00174581	0	0.00209497
Uppsala	2016	Nov	4mix	ABCD	19	2	0.139274	0.0356436	0.0178218	0.0237624	0.0191419	0.0158416	0.248845	0.0290429	0.0231023	0.0224422	0.0283828	0.0039604	0.00528053	0.0620462	0.000660066	0.00330033	0.00132013	0	0.00660066	0.00726073	0.00792079	0.00132013	0.0019802	0.0019802	0.00264026	0.00132013	0.00462046	0.00132013	0	0.00528053	0	0.0039604	0.000660066	0	0.00132013	0.00726073	0.00264026	0	0.00264026	0.0158416	0.0019802	0.0112211	0.00264026
Uppsala	2016	Nov	4mix	ABCD	34	3	0.112825	0.0549662	0.0308582	0.0231437	0.021215	0.0192864	0.128255	0.102218	0.0125362	0.00867888	0.00675024	0.00771456	0.00578592	0.108004	0.00675024	0.00771456	0.00096432	0	0.0154291	0.00675024	0.00096432	0.00385728	0.0135005	0	0.00192864	0	0.00192864	0.00289296	0	0.00096432	0.00289296	0.00289296	0	0.00289296	0.00096432	0	0.00385728	0	0.00289296	0	0.00096432	0	0.00096432
Uppsala	2017	Apr	4mix	ABCD	13	1	0.0448838	0.0619824	0.0657227	0.0523644	0.0606465	0.0200374	0.0400748	0.00374032	0.0272509	0.0112209	0.000267165	0.00961795	0.0069463	0.00133583	0.00293882	0.00507614	0.00454181	0	0.00480898	0.00187016	0.000534331	0.00240449	0.00267165	0.000267165	0.00293882	0.00801496	0.00801496	0.00213732	0.00187016	0.00641197	0.00240449	0.00133583	0.000801496	0.00507614	0.00561047	0.000267165	0.00213732	0.000267165	0.00480898	0	0.00400748	0	0.00187016
Uppsala	2017	Apr	4mix	ABCD	19	2	0.197282	0.0815432	0.0236738	0.080228	0.0149057	0.0263043	0.0223586	0.00394564	0.0491013	0.0122753	0.00219202	0.00613766	0.0127137	0.0609382	0.00263043	0.0289347	0.000438404	0.000438404	0.00613766	0.00920649	0.0122753	0.00438404	0.00263043	0.00613766	0.00175362	0.00219202	0.00964489	0.00219202	0.000876808	0.00569925	0.00526085	0.000438404	0.000876808	0.000438404	0.000876808	0.00131521	0.00657606	0	0.00175362	0.0100833	0.000876808	0.00526085	0.00613766
Uppsala	2017	Apr	4mix	ABCD	34	3	0.202321	0.0498745	0.0335634	0.0351317	0.0112923	0.0178795	0.0156838	0.010665	0.0185069	0.00627353	0.000941029	0.00376412	0.0122334	0.0100376	0.00376412	0.0191343	0.00156838	0	0.0141154	0.0103513	0.00219573	0.00439147	0.00188206	0.0144291	0.00376412	0.00250941	0.00439147	0.000941029	0.00564617	0.0144291	0.00250941	0.00282309	0.000313676	0.00972396	0.00250941	0.000313676	0.00846926	0	0.000941029	0	0.000627353	0.0053325	0.00407779
Uppsala	2014	Apr	3mix	ABD	3	1	0.0827082	0.0703982	0.0713599	0.0430852	0.0919408	0.045201	0	0.00115407	0.0184651	0.0113483	0	0.0478938	0.00326986	0	0.0353914	0.011156	0	0.0361608	0.0198115	0.0115407	0.0126947	0.011156	0.0100019	0	0.0115407	0	0.0017311	0.00442393	0	0.00365455	0.0073091	0.00480862	0.00519331	0	0.000192345	0.0142335	0.0034622	0	0.00250048	0	0.0153876	0	0.000769379
Uppsala	2014	Apr	3mix	ABD	26	2	0.0310499	0.0627401	0.0579385	0.0336108	0.0118438	0.043854	0	0.00128041	0.0115237	0.00992318	0	0.0460948	0.000960307	0	0.0268886	0.0118438	0	0.0848271	0.0153649	0.00896287	0.0131242	0.00896287	0.00960307	0	0.00800256	0	0.000960307	0.0371319	0.000320102	0.00928297	0.00672215	0.00320102	0.0198464	0	0	0.00992318	0.00672215	0	0.00896287	0.000320102	0.00416133	0	0
Uppsala	2014	Apr	3mix	ABD	32	3	0.129477	0.0729477	0.0397106	0.0437086	0.0292881	0.0582781	0	0	0.0173185	0.0211921	0	0.0238411	0.00264901	0	0.0423841	0.0304636	0.0013245	0.0119205	0.0317881	0.018543	0.0172185	0.0172185	0.00397351	0	0.00397351	0	0	0.0013245	0	0	0.010596	0.00397351	0.0013245	0	0	0.00794702	0.010596	0	0.013245	0.0013245	0.0013245	0	0
Uppsala	2015	Apr	3mix	ABD	3	1	0.0781991	0.109005	0.0734597	0.0853081	0.00947867	0.0947867	0	0.00236967	0.0236967	0.00947867	0	0.049763	0.0118483	0	0.0165877	0.0402844	0	0	0	0.007109	0.00947867	0.014218	0.00473934	0	0.00947867	0	0	0	0.007109	0	0.0402844	0.00236967	0.0165877	0	0	0.00236967	0	0	0	0	0.007109	0	0
Uppsala	2015	Apr	3mix	ABD	26	2	0.0176937	0.0884686	0.0512508	0.0543014	0.00488103	0.0353874	0	0.000610128	0.018914	0.0103722	0	0.0170836	0.00854179	0	0.0305064	0.0164735	0	0	0.00122026	0.00854179	0.0115924	0.00549115	0.00732154	0	0.00976205	0	0.00122026	0.00366077	0	0.00183038	0.0128127	0.00305064	0.0207444	0	0	0.367907	0.00488103	0	0.00610128	0.000610128	0.000610128	0	0
Uppsala	2015	Apr	3mix	ABD	32	3	0.113413	0.120663	0.0414293	0.050233	0.0108752	0.0963231	0	0.00103573	0.0409114	0.0129467	0.00258933	0.0113931	0.0134645	0	0.0108752	0.0372864	0.00207147	0.0046608	0.00362506	0.00414293	0.00517866	0.00569653	0.0150181	0.000517866	0.0062144	0	0.00725013	0.0139824	0	0.00362506	0.0165717	0.00569653	0.00828586	0	0	0.0015536	0.00258933	0	0.00258933	0.00362506	0.000517866	0.000517866	0
Uppsala	2016	Apr	3mix	ABD	3	1	0.0425573	0.0363389	0.0627672	0.0320637	0.0882239	0.00524679	0.00116595	0.000388651	0.00485814	0.0266226	0.0520793	0.00466382	0.00699572	0.000777303	0.000388651	0.00155461	0.155461	0	0.00252623	0.00116595	0.000777303	0.000971628	0.00155461	0.0169063	0.000971628	0.0219588	0.000777303	0.000388651	0.00660707	0.00136028	0.000971628	0.00116595	0.000388651	0	0.0124368	0.000388651	0.00233191	0	0.000388651	0	0.00155461	0.00738438	0.000582977
Uppsala	2016	Apr	3mix	ABD	26	2	0.0516055	0.131881	0.0768349	0.0392775	0.0991972	0.0192087	0.000286697	0.000286697	0.0103211	0.0177752	0.16055	0.00831422	0.0143349	0.0100344	0.00745413	0.00143349	0.0220757	0	0.00258028	0.00229358	0.00200688	0.00172018	0.00544725	0.0163417	0.0232225	0.00200688	0.00229358	0.00143349	0.0232225	0.00774083	0.00286697	0.00372706	0.00258028	0.00974771	0.012328	0.00200688	0.00286697	0	0.00114679	0.000860092	0.000573394	0.000860092	0.000573394
Uppsala	2016	Apr	3mix	ABD	32	3	0.0991254	0.0395668	0.103707	0.0283215	0.0424823	0.0166597	0	0.000416493	0.0108288	0.0832986	0.00749688	0.0058309	0.0137443	0.00166597	0.00208247	0.00291545	0.0741358	0	0.00374844	0.00458142	0.0133278	0.00124948	0.0058309	0.00166597	0.0154102	0.00291545	0.00124948	0.00249896	0.00499792	0.00374844	0.00333195	0.00208247	0.00166597	0.00708038	0.0195752	0.00166597	0.00166597	0	0.000416493	0.00208247	0.000416493	0	0.000832986
Uppsala	2016	Aug	3mix	ABD	3	1	0.18174	0.0900129	0.0351479	0.0574368	0.0587227	0.0192885	0.1003	0	0.0124303	0.029147	0.00214316	0.0227175	0.0231462	0.00857265	0.00428633	0.0137162	0.00428633	0.00342906	0.00300043	0.0025718	0.00471496	0.00342906	0.00385769	0.000857265	0.0025718	0.00514359	0.000428633	0.00385769	0.0012859	0.00385769	0.00342906	0.0012859	0.0025718	0	0.00728676	0.000857265	0.00385769	0.000857265	0.0012859	0.000857265	0.0025718	0	0.00342906
Uppsala	2016	Aug	3mix	ABD	26	2	0.0590245	0.0745573	0.0410065	0.0537434	0.0391426	0.0267164	0.103448	0.00403852	0.0108729	0.0158434	0.00497049	0.0205033	0.0419385	0.0205033	0.0055918	0.00621311	0.00621311	0	0.00372787	0.00372787	0.0027959	0.00186393	0.00403852	0	0.00403852	0.00497049	0.000931966	0.00155328	0.00217459	0.00465983	0.00341721	0.00186393	0.00652377	0.0027959	0.00341721	0.00652377	0.00310655	0.000310655	0.0027959	0.00310655	0.00341721	0.000310655	0.000621311
Uppsala	2016	Aug	3mix	ABD	32	3	0.195102	0.062224	0.0353272	0.0553994	0.0465676	0.0276997	0.0168607	0.00562023	0.0349257	0.0297069	0.00602168	0.0080289	0.0080289	0	0.0080289	0.00682457	0.00361301	0	0.00642312	0.0044159	0.0196708	0.00762746	0.00240867	0	0.010839	0.00361301	0.00321156	0.00200723	0.000401445	0.0044159	0.00642312	0.00843035	0.00120434	0	0.0140506	0.00200723	0.0228824	0.00080289	0.00160578	0.00080289	0.00080289	0	0.00200723
Uppsala	2016	Nov	3mix	ABD	3	1	0.0920034	0.0399828	0.0236457	0.0369733	0.0262253	0.0159071	0.0782459	0.0262253	0.00773861	0.00730868	0.00214961	0.00816853	0.0141874	0.0116079	0.00171969	0.00601892	0.00171969	0	0.00472915	0.00515907	0.00687876	0.00300946	0.000859845	0	0.00214961	0.00472915	0.00644884	0.000859845	0.00128977	0.00429923	0.00257954	0.000859845	0.00171969	0.00214961	0.000859845	0	0.00171969	0.000429923	0.0103181	0.000429923	0.000859845	0	0.00429923
Uppsala	2016	Nov	3mix	ABD	26	2	0.107782	0.0495214	0.0507699	0.0436954	0.0320433	0.0441115	0.0678319	0.0669996	0.0208073	0.0270495	0.00374532	0.00499376	0.0362047	0.0162297	0.00457761	0.00582605	0.00166459	0.000416146	0.00499376	0.00457761	0.000416146	0.00249688	0.00291303	0.00249688	0.0108198	0.00582605	0.00166459	0.00291303	0.000416146	0.00291303	0.00166459	0.00249688	0.00249688	0.00749064	0.00374532	0	0.00208073	0	0.00208073	0	0.000416146	0.00208073	0.0062422
Uppsala	2016	Nov	3mix	ABD	32	3	0.115896	0.0249867	0.020202	0.0255183	0.0308347	0.0132908	0.0207337	0.209995	0.010101	0.0111643	0.0738969	0.00531632	0.00425306	0.0122275	0.00106326	0.00744285	0.0106326	0	0.00584795	0.00478469	0.00372142	0.0015949	0.0015949	0.000531632	0.00372142	0.00318979	0.00212653	0.0015949	0.000531632	0.00106326	0.00106326	0.00584795	0.00106326	0.0015949	0.00531632	0.000531632	0.00691122	0.000531632	0.000531632	0.00212653	0.00106326	0.000531632	0.00372142
Uppsala	2017	Apr	3mix	ABD	3	1	0.190434	0.0697674	0.0324704	0.0627468	0.0631856	0.0140412	0.0741553	0.115401	0.0175516	0.0109697	0.0351031	0.00263273	0.0100921	0.0153576	0.00307152	0.0254498	0.00307152	0	0.00307152	0.00219394	0.00263273	0.00263273	0.000877578	0.00438789	0.00921457	0.00263273	0.00307152	0	0.00219394	0.00263273	0.00219394	0.00307152	0.0039491	0.000877578	0.00307152	0.00263273	0.00131637	0	0.000877578	0	0.00219394	0.00307152	0.0039491
Uppsala	2017	Apr	3mix	ABD	26	2	0.102192	0.0630691	0.0435076	0.0806071	0.0617201	0.0165261	0.0499157	0.0596965	0.0131535	0.00944351	0.0182125	0.00876897	0.023946	0.0347386	0.00573356	0.0155143	0.00202361	0	0.00134907	0.00269815	0.00370995	0.00236088	0.00269815	0.0185497	0.00202361	0.0161889	0.00269815	0	0.00404722	0.00202361	0.00337268	0.0010118	0.00202361	0.00775717	0.0010118	0.00168634	0.00236088	0.00438449	0.00168634	0.000337268	0.00269815	0.0246206	0.0124789
Uppsala	2017	Apr	3mix	ABD	32	3	0.124569	0.0734788	0.0367394	0.0404707	0.032147	0.0246843	0.043628	0.0562572	0.0315729	0.0163605	0.00401837	0.00287026	0.0143513	0.0301378	0.00229621	0.0152124	0.00516648	0	0.00918485	0.00688863	0.0054535	0.00258324	0.00114811	0.00287026	0.00373134	0.00516648	0.00574053	0.000287026	0.000287026	0.00143513	0.00315729	0.00516648	0.00200918	0.000861079	0.000861079	0.00143513	0.00258324	0	0.00229621	0.00287026	0.000574053	0.00602755	0.0054535
Uppsala	2014	Apr	2mix	AC	8	1	0.0532267	0.0942818	0.0984956	0.0542478	0.00848809	0.0515248	0	0.000680735	0.0522056	0.0186542	0	0.041986	0.000340368	0	0.0449285	0.0490129	0.00306331	0.0010211	0.103131	0.00612662	0.00748809	0.0115725	0.00306331	0	0.00748809	0	0.000340368	0.0136147	0	0.00374404	0.00442478	0.00816882	0.000680735	0	0	0.00204221	0.00408441	0	0.00782845	0	0.00510551	0	0.000680735
Uppsala	2014	Apr	2mix	AC	21	2	0.100914	0.0773558	0.0425457	0.04782	0.0200422	0.0400844	0.00105485	0.00140647	0.021097	0.0147679	0	0.0537975	0.00140647	0	0.0499297	0.0151195	0.00281294	0	0.0080872	0.0130098	0.0112518	0.0147679	0.0161744	0	0.00562588	0	0.00105485	0.076301	0	0.00246132	0.00879044	0.00914205	0.00703235	0	0.000351617	0.0101969	0.00843882	0	0.00668073	0.00914205	0.00421941	0	0
Uppsala	2014	Apr	2mix	AC	40	3	0.0123457	0.0843621	0.100823	0.0144033	0.0123457	0.0514403	0	0	0.00205761	0.00823045	0	0.0843621	0.00617284	0	0.0617284	0.00823045	0	0	0.026749	0.026749	0.00823045	0.00411523	0.00617284	0	0.0226337	0	0.00205761	0.0123457	0	0.00823045	0.00205761	0.00823045	0.0185185	0	0	0.00823045	0.00411523	0	0	0	0.00205761	0	0
Uppsala	2015	Apr	2mix	AC	8	1	0.036532	0.0812966	0.0445073	0.0316439	0.00411629	0.0455364	0.00102907	0.00205814	0.0375611	0.0108052	0	0.028814	0.00180087	0	0.0115771	0.00488809	0	0	0.00874711	0.00463082	0.00823257	0.0136352	0.00385902	0	0.00308721	0	0.00463082	0.00514536	0	0.00463082	0.00900437	0.0064317	0.00180087	0	0	0.00565989	0.00848984	0	0.00617443	0	0.00282995	0	0
Uppsala	2015	Apr	2mix	AC	21	2	0.0882353	0.0147059	0.0441176	0.0147059	0	0.0441176	0	0	0.0294118	0	0	0.0147059	0	0	0.0147059	0.0147059	0	0	0.0147059	0.0147059	0.0147059	0	0	0	0	0	0.0147059	0	0	0	0	0	0	0	0	0	0.0147059	0	0.0147059	0	0	0	0
Uppsala	2015	Apr	2mix	AC	40	3	0.0446868	0.0777621	0.0693174	0.0513723	0.00809289	0.052076	0	0.00140746	0.0246305	0.0133709	0	0.0541872	0.0742435	0	0.0524279	0.0172414	0.00211119	0	0.00422238	0.0232231	0.0126671	0.00633357	0.0144265	0	0.00422238	0	0.00140746	0.00738916	0	0.00738916	0.00668543	0.00914849	0.0119634	0	0	0.00140746	0.00492611	0	0.00668543	0.0186488	0.0070373	0	0
Uppsala	2016	Apr	2mix	AC	8	1	0.0691896	0.131881	0.120604	0.0452982	0.0951835	0.0150994	0.0149083	0.000191131	0.0139526	0.0131881	0.0783639	0.0128058	0.0105122	0.000382263	0.00420489	0.00516055	0.0156728	0	0.017393	0.0030581	0.00114679	0.00229358	0.00611621	0.0149083	0.00267584	0	0.00210245	0.0105122	0.01013	0.00573394	0.00267584	0.00248471	0.00172018	0	0.00152905	0.00133792	0.00477829	0	0.00554281	0	0.000955657	0.0271407	0.00210245
Uppsala	2016	Apr	2mix	AC	21	2	0.0928174	0.07739	0.104451	0.0417299	0.0182094	0.0263025	0.00505817	0.00202327	0.0207385	0.0207385	0.0280728	0.01391	0.0257967	0.00505817	0.00328781	0.00354072	0.00556399	0	0.00733434	0.00505817	0.00151745	0.00177036	0.00354072	0.0088518	0.00278199	0.00632271	0.00455235	0.00505817	0.00354072	0.00354072	0.00404654	0.00227618	0.000505817	0.00708144	0.000758725	0.00151745	0.00354072	0.000252908	0.00354072	0	0.00227618	0.00733434	0.0245321
Uppsala	2016	Apr	2mix	AC	40	3	0.110009	0.0200631	0.0867899	0.0151037	0.0229937	0.00653742	0.000676285	0.00270514	0.00946799	0.0241208	0.138638	0.00473399	0.00901713	0.00293057	0.00225428	0.00202885	0.0160054	0	0.00495942	0.003156	0.000676285	0.001578	0.00518485	0.0504959	0.00135257	0.000225428	0.001578	0.000901713	0.00247971	0.00202885	0.000676285	0.00135257	0.00112714	0.27367	0.000901713	0.00112714	0.001578	0	0.00247971	0.00270514	0.00112714	0.00135257	0
Uppsala	2016	Aug	2mix	AC	8	1	0.0982088	0.0901791	0.0580605	0.0648548	0.0907968	0.0277949	0.01853	0.000617665	0.0265596	0.0222359	0	0.014824	0.00679432	0.0191476	0.001853	0.00370599	0.0117356	0.000617665	0.00926498	0.00308833	0.00247066	0.00555899	0.00370599	0	0.0105003	0.00308833	0.00123533	0.00494132	0.000617665	0.00370599	0.00370599	0.00494132	0.00247066	0.00123533	0.00370599	0.00308833	0.00864731	0.000617665	0.00802965	0	0.00308833	0	0.00432366
Uppsala	2016	Aug	2mix	AC	21	2	0.154253	0.0696342	0.0511238	0.03658	0.0480388	0.0290877	0.0581754	0.00528867	0.015866	0.0330542	0.00484795	0.0163067	0.0251212	0.0568532	0.00440723	0.00528867	0.00528867	0.0343764	0.0101366	0.00220361	0.00793301	0.00264434	0.00661084	0	0.0057294	0.0141031	0.000881446	0.00352578	0.000881446	0.00440723	0.00220361	0.00308506	0.000881446	0.000881446	0.0057294	0.00661084	0.00661084	0	0.00132217	0.000440723	0.000881446	0	0.00264434
Uppsala	2016	Aug	2mix	AC	40	3	0.0513678	0.0541033	0.0243161	0.0285714	0.182371	0.0164134	0.00486322	0.109726	0.00759878	0.0848024	0.00121581	0.0231003	0.0237082	0.00486322	0.00820669	0.00364742	0.00303951	0	0.00455927	0.00881459	0.00243161	0.00395137	0.00303951	0	0.00151976	0.00455927	0.00121581	0.0139818	0.00273556	0.00212766	0.00182371	0.00486322	0.00121581	0.0601824	0.00212766	0.00212766	0.00790274	0.00303951	0.00121581	0	0.00121581	0	0.00364742
Uppsala	2016	Nov	2mix	AC	8	1	0.0826624	0.0703167	0.0391841	0.0381106	0.0236178	0.0198604	0.0193237	0.00697799	0.0198604	0.00966184	0.0842727	0.00590446	0.00644122	0.0526033	0.00214707	0.00536769	0	0	0.00912507	0.00107354	0.0085883	0.00107354	0.00966184	0.00429415	0.0085883	0.00161031	0.00483092	0.00536769	0	0.00214707	0.00483092	0.00214707	0.00161031	0	0.000536769	0.00214707	0.000536769	0.00697799	0.00268384	0	0	0.00107354	0.00805153
Uppsala	2016	Nov	2mix	AC	21	2	0.130343	0.0580475	0.0311346	0.0295515	0.0137203	0.0221636	0.164116	0.0501319	0.0263852	0.00897098	0.0211082	0.0121372	0.00633245	0.0263852	0.00211082	0.00527704	0	0	0.00633245	0.00369393	0.00949868	0.00474934	0.000527704	0.0105541	0	0.00369393	0.00474934	0.00158311	0	0.00211082	0.00369393	0.00527704	0	0.00422164	0.00211082	0.00211082	0.00844327	0.000527704	0.00316623	0	0.00211082	0.000527704	0.00474934
Uppsala	2016	Nov	2mix	AC	40	3	0.035003	0.056729	0.027761	0.042245	0.0307785	0.027761	0.21726	0.115269	0.0138805	0.009656	0.001207	0.018105	0.0090525	0.0030175	0.0138805	0.0042245	0.0006035	0	0.0042245	0.0066385	0.002414	0.0090525	0.007242	0	0.0018105	0	0	0.001207	0	0	0.007242	0.006035	0.001207	0	0.001207	0	0	0	0.0030175	0	0.0018105	0.001207	0.0006035
Uppsala	2017	Apr	2mix	AC	8	1	0.117925	0.105121	0.0862534	0.0855795	0.0491914	0.027628	0.0128032	0.00269542	0.0316712	0.0107817	0.00471698	0.0148248	0.0154987	0.0154987	0.00269542	0.0249326	0.0121294	0	0.00336927	0.00269542	0.00808625	0.0128032	0.00134771	0.000673854	0.00336927	0.0114555	0.0074124	0.000673854	0.0074124	0.00539084	0.00539084	0.00336927	0.000673854	0.000673854	0.00134771	0.00134771	0.00336927	0	0.00673854	0.0168464	0.000673854	0.00336927	0.0128032
Uppsala	2017	Apr	2mix	AC	21	2	0.115631	0.0910719	0.0266053	0.051164	0.0089537	0.0363264	0.0442568	0.0503965	0.0253262	0.0575595	0.0237913	0.00716296	0.0110003	0.038373	0.00306984	0.0237913	0.00204656	0.0363264	0.0076746	0.00665132	0.0038373	0.00204656	0.0012791	0.0186749	0.00102328	0.0012791	0.0153492	0.00179074	0.00204656	0.0135585	0.00153492	0.00102328	0.0012791	0.00102328	0.00409312	0.00179074	0.00613968	0	0.00230238	0	0.00102328	0.0089537	0.00409312
Uppsala	2017	Apr	2mix	AC	40	3	0.102801	0.067389	0.0340909	0.0364693	0.0208774	0.0301268	0.0486258	0.0745243	0.0359408	0.00924947	0	0.0121564	0.0140063	0.00713531	0.0113636	0.0140063	0.000528541	0	0.00554968	0.0124207	0.00528541	0.00924947	0.00317125	0.000792812	0.00132135	0.00184989	0.00502114	0.00132135	0.000528541	0.00396406	0.00290698	0.00607822	0.00528541	0.00184989	0.000792812	0.00237844	0.00290698	0	0.00528541	0.000792812	0.00211416	0.00211416	0.00158562
Uppsala	2014	Apr	3mix	ACD	7	1	0.0589942	0.0793037	0.0870406	0.0538362	0.0341715	0.0402966	0.00193424	0.000322373	0.0448098	0.00870406	0	0.0770471	0.00290135	0	0.0209542	0.00870406	0.00193424	0.00386847	0.0125725	0.0186976	0.0109607	0.0148291	0.00612508	0	0.00838169	0	0.00515796	0.0135397	0	0.0135397	0.0106383	0.0132173	0.00128949	0	0.000644745	0.00612508	0.00967118	0	0.00967118	0	0.013862	0	0
Uppsala	2014	Apr	3mix	ACD	30	2	0.0102916	0.0740015	0.0801274	0.0431267	0.0306297	0.0416565	0	0.000245038	0.0107817	0.019603	0	0.119579	0.00367557	0	0.0269542	0.0220534	0	0.0166626	0.0247488	0.012742	0.00343053	0.00931144	0.0374908	0	0.00735114	0	0.000490076	0.00857633	0	0.00465572	0.0161725	0.00367557	0.0887037	0	0	0.00122519	0.00392061	0	0.00294046	0	0.00147023	0	0
Uppsala	2014	Apr	3mix	ACD	45	3	0	0.02	0.1	0.06	0.14	0.04	0	0	0	0	0	0	0	0	0.02	0.04	0	0	0.12	0	0.04	0	0	0	0.08	0	0	0	0	0	0.02	0	0	0	0.02	0	0	0	0	0.04	0	0	0
Uppsala	2015	Apr	3mix	ACD	7	1	0.0925478	0.274566	0.0562761	0.0490218	0.00395691	0.0529787	0.000219829	0.00109914	0.053858	0.00791383	0	0.0520994	0.00197846	0	0.00373709	0.0147285	0.000439657	0.00175863	0.00439657	0.00659486	0.00703451	0.0138492	0.0030776	0.0015388	0.00351726	0	0.00329743	0.0101121	0	0.00659486	0.00989228	0.00791383	0.00659486	0	0	0.000659486	0.00593537	0	0.0105518	0.000439657	0.00857331	0.000879314	0
Uppsala	2015	Apr	3mix	ACD	30	2	0.00583658	0.175486	0.0618677	0.0303502	0.0968872	0.0396887	0.00311284	0.00077821	0.0252918	0.0151751	0	0.0225681	0.0151751	0	0.0412451	0.0151751	0.00311284	0	0.00155642	0.0077821	0.00389105	0.00350195	0.033463	0	0	0	0	0.00155642	0	0.011284	0.00933852	0.00389105	0.0809339	0	0	0.00350195	0.00155642	0	0	0	0	0	0
Uppsala	2015	Apr	3mix	ACD	45	3	0.0354232	0.0793103	0.0357367	0.0551724	0.0103448	0.0570533	0.00031348	0.000626959	0.0257053	0.053605	0	0.0210031	0.0137931	0	0.0304075	0.0310345	0.00188088	0.000626959	0.0159875	0.0194357	0.00626959	0.0241379	0.0225705	0	0.00219436	0	0.0015674	0.000940439	0.00031348	0.00752351	0.0188088	0.00564263	0.0188088	0	0	0.00626959	0.00909091	0	0.00909091	0.0109718	0.0015674	0	0
Uppsala	2016	Apr	3mix	ACD	7	1	0.107266	0.133465	0.0459713	0.0719229	0.0452299	0.0153238	0.000741473	0.000741473	0.014088	0.0217499	0.0289174	0.0081562	0.0237271	0.004696	0.00123579	0.00346021	0.0632724	0.00222442	0.00222442	0.00296589	0.00568463	0.00222442	0.00395452	0.0291646	0.00222442	0.00247158	0.00395452	0.00494315	0.0326248	0.00988631	0.00222442	0.00247158	0.000247158	0.00148295	0.00296589	0.00444884	0.00222442	0	0.00519031	0	0.00247158	0.018784	0.00197726
Uppsala	2016	Apr	3mix	ACD	30	2	0.0728329	0.0773012	0.0321716	0.0384272	0.230563	0.0223414	0.0107239	0	0.00580876	0.0312779	0.00178731	0.00670241	0.0107239	0	0.00134048	0.00759607	0.0384272	0	0.00536193	0.00446828	0.00759607	0.00536193	0.0107239	0.000446828	0.00446828	0.0169794	0.000893655	0.00223414	0.00670241	0.00580876	0.00625559	0.00268097	0.012958	0.0326184	0.00402145	0.000446828	0.00312779	0	0.000446828	0.00402145	0	0.00178731	0.00134048
Uppsala	2016	Apr	3mix	ACD	45	3	0.0104895	0.0311005	0.0331248	0.0248436	0.0184026	0.0090173	0	0.000368053	0.000552079	0.00920132	0.0848362	0.0027604	0.0252116	0	0.00165624	0.00312845	0.0126978	0.549503	0.00220832	0.00478469	0.00257637	0.000736106	0.00110416	0.0184026	0.000184026	0	0	0.0391976	0.000736106	0.000736106	0.00331248	0.000736106	0.000368053	0.000184026	0.00128819	0.000368053	0.00386456	0	0.000552079	0.00423261	0	0.00312845	0
Uppsala	2016	Aug	3mix	ACD	7	1	0.12013	0.0840548	0.0836941	0.0602453	0.102453	0.0306638	0.0263348	0.000721501	0.0209235	0.0241703	0.00396825	0.011544	0.0364358	0.002886	0.00396825	0.00901876	0.00577201	0.00396825	0.0036075	0.00324675	0.0104618	0.00685426	0.00324675	0	0.00468975	0.00577201	0.001443	0.004329	0.00252525	0.00468975	0.00613276	0.00396825	0.00180375	0.000721501	0.00468975	0.00108225	0.00757576	0	0.00793651	0	0.00396825	0.00036075	0.00757576
Uppsala	2016	Aug	3mix	ACD	30	2	0.0342612	0.101713	0.0524625	0.0503212	0.0888651	0.0224839	0.0663812	0.00107066	0.0149893	0.0278373	0.00642398	0.0192719	0.0171306	0.00321199	0.00321199	0.00535332	0.0203426	0	0.00321199	0.00428266	0.00642398	0.00428266	0.0107066	0	0.00856531	0.00214133	0	0.00107066	0.00321199	0.0353319	0.00214133	0.0224839	0.0171306	0.00107066	0.00321199	0.00321199	0.00428266	0	0.00428266	0.00535332	0	0	0.00321199
Uppsala	2016	Aug	3mix	ACD	45	3	0.0397032	0.0801484	0.0556586	0.0204082	0.0363636	0.0241187	0.0382189	0.0374768	0.0218924	0.0148423	0	0.0148423	0.025603	0	0.0363636	0.0107607	0.0597403	0	0.0170686	0.019295	0.0278293	0.012987	0.0133581	0	0.00705009	0	0.00296846	0.00296846	0.00111317	0.00705009	0.00742115	0.00408163	0.00445269	0.000742115	0.00296846	0.00222635	0.0285714	0.00148423	0.00296846	0	0.00185529	0	0.000742115
Uppsala	2016	Nov	3mix	ACD	7	1	0.129366	0.0849399	0.0340877	0.0807488	0.0335289	0.0201174	0.0441464	0.00866164	0.0259849	0.0145292	0.00307348	0.00866164	0.0117351	0.00670578	0.00167645	0.0106175	0.00139704	0.000279408	0.00167645	0.00307348	0.00167645	0.0307348	0.00922045	0.00195585	0.00586756	0.00335289	0.00586756	0.00195585	0	0.00502934	0.00279408	0.00167645	0.000838223	0.00167645	0.00251467	0	0.00391171	0	0.00530875	0.000279408	0.00307348	0.000558815	0.0108969
Uppsala	2016	Nov	3mix	ACD	30	2	0.0281532	0.0529279	0.0427928	0.0247748	0.0287162	0.0152027	0.186374	0.149775	0.00563063	0.00563063	0.0045045	0.00619369	0.00563063	0.00337838	0.00619369	0.0129505	0.00675676	0	0.00225225	0.00281532	0.00337838	0.00281532	0.00900901	0.00112613	0	0.00337838	0	0	0.000563063	0.0045045	0.00112613	0.00112613	0.0135135	0	0.000563063	0.00281532	0.000563063	0.000563063	0.00168919	0.00675676	0.000563063	0	0.00506757
Uppsala	2016	Nov	3mix	ACD	45	3	0.0831601	0.039501	0.0306653	0.033264	0.0327443	0.0176715	0.0343035	0.246362	0.016632	0.0135135	0.0010395	0.00623701	0.014553	0	0.004158	0.00883576	0.00883576	0	0.00779626	0.0031185	0.00155925	0.00831601	0.0140333	0	0.00519751	0.000519751	0.00363825	0.000519751	0.000519751	0.004158	0.00623701	0.00519751	0.00259875	0.000519751	0.004158	0.00155925	0.033264	0.00363825	0	0.00155925	0	0	0.000519751
Uppsala	2017	Apr	3mix	ACD	7	1	0.116305	0.0868605	0.0526316	0.0710342	0.0496872	0.0228193	0.0309165	0.0511594	0.0261318	0.00588885	0.0106735	0.00368053	0.0161943	0.00257637	0.00478469	0.013618	0.00257637	0	0.0062569	0.00184026	0.0110416	0.00552079	0.00184026	0.0150902	0.0062569	0.00404858	0.0128819	0.000736106	0.00809717	0.0128819	0.00404858	0.00368053	0.00147221	0.00220832	0.00184026	0.000736106	0.00368053	0.00294442	0.00331248	0.00220832	0.00220832	0.0364372	0.00552079
Uppsala	2017	Apr	3mix	ACD	30	2	0.100097	0.0806608	0.0609006	0.111111	0.037253	0.0349854	0.0521542	0.0858439	0.03207	0.0074506	0.0058309	0.0103661	0.0119857	0	0.00712666	0.0187885	0.00421121	0	0.00291545	0.00809848	0.000323939	0.00421121	0.00615484	0.00323939	0.000971817	0.00291545	0.000647878	0.00518303	0.00323939	0.01069	0.00226757	0.00194363	0.02138	0.00518303	0.00259151	0.00129576	0.00291545	0.00809848	0.000647878	0.00129576	0	0.00388727	0.00874636
Uppsala	2017	Apr	3mix	ACD	45	3	0.0980392	0.0564155	0.0426557	0.0388717	0.0182319	0.0189198	0.0309598	0.130031	0.0251118	0.00791194	0.00550396	0.00722394	0.0244238	0	0.0220158	0.0460956	0.00309598	0	0.00825593	0.0147919	0.00275198	0.0120399	0.00378397	0.00171999	0.00481596	0.000343997	0.00928793	0.000687994	0.000687994	0.00584795	0.00481596	0.00447196	0.00206398	0.00447196	0.00103199	0.00103199	0.00481596	0	0.00137599	0.00206398	0.000343997	0.00206398	0.00171999
Uppsala	2014	Apr	2mix	AD	14	1	0.0407008	0.0808706	0.074677	0.0679526	0.0150416	0.0730844	0	0.0017696	0.0299062	0.026544	0	0.0663599	0.00300832	0	0.0323836	0.017519	0.000530879	0.00106176	0.0467174	0.00707839	0.00920191	0.00814015	0.00849407	0	0.0035392	0	0.000530879	0.0118563	0	0.004424	0.013095	0.00725535	0.00477792	0	0.00035392	0.00637055	0.00424704	0	0.00566271	0	0.00867103	0	0.000530879
Uppsala	2014	Apr	2mix	AD	18	2	0.01853	0.068252	0.0836936	0.0620754	0.0253243	0.0543545	0.000926498	0.000617665	0.0497221	0.0132798	0	0.0707227	0.00617665	0.000926498	0.051575	0.0135886	0.000308833	0	0.00988264	0.0108091	0.0172946	0.00617665	0.0176035	0	0.00833848	0	0.00772082	0.0287214	0	0.0117356	0.00926498	0.011118	0.00154416	0	0.000617665	0.00833848	0.00525015	0	0.00525015	0	0.0240889	0	0
Uppsala	2014	Apr	2mix	AD	35	3	0.0715315	0.117002	0.133077	0.0715385	0.0317692	0.0213846	0	0	0	0.0253846	0	0.0253846	0	0	0.0407692	0	0	0	0.0154566	0	0.0159276	0.0153846	0.0307692	0	0.0153896	0	0	0	0	0	0	0	0	0	0	0	0.0153846	0	0.0153846	0	0	0	0
Uppsala	2015	Apr	2mix	AD	18	2	0.0742574	0.126238	0.0470297	0.039604	0.049505	0.0866337	0	0	0.00990099	0.0049505	0	0.0371287	0.0049505	0	0.0148515	0.0123762	0.00742574	0	0.019802	0.0049505	0.00990099	0.0049505	0.0148515	0	0.00742574	0	0.00247525	0.00990099	0.0272277	0.0148515	0.00742574	0.00742574	0.0173267	0	0.0049505	0.00990099	0	0	0.00742574	0.0544554	0.00247525	0	0
Uppsala	2015	Apr	2mix	AD	35	3	0.090771	0.137866	0.0387391	0.042537	0.0072161	0.0455754	0	0.00113938	0.0493733	0.0227877	0	0.0140524	0.216103	0.00113938	0.0113938	0.0212685	0.0110141	0.00075959	0.00683631	0.0102545	0.00341815	0.00417774	0.00683631	0	0.00797569	0	0.00303836	0.00987467	0	0.00265856	0.00683631	0.00493733	0.00417774	0.000379795	0	0.00417774	0.00265856	0	0.00151918	0.00265856	0.00151918	0.00227877	0.000379795
Uppsala	2016	Apr	2mix	AD	14	1	0.0752648	0.0824508	0.0858548	0.0646747	0.0767776	0.0208018	0.0238275	0.000378215	0.0139939	0.0839637	0.00226929	0.0151286	0.0181543	0	0.00642965	0.00113464	0.0268533	0	0.00113464	0.00340393	0.00113464	0.00416036	0.00491679	0.00189107	0.00794251	0.00226929	0.00075643	0.00718608	0.00945537	0.0136157	0.00529501	0.00302572	0.000378215	0	0.00340393	0.00151286	0.00189107	0	0.00113464	0	0.00416036	0.000378215	0.0026475
Uppsala	2016	Apr	2mix	AD	18	2	0.0882129	0.0653992	0.0324461	0.0506971	0.0935361	0.0192649	0.0101394	0.00228137	0.018251	0.034474	0.0882129	0.0162231	0.017744	0.00988593	0.00405577	0.0035488	0.0479087	0	0.00963245	0.00456274	0.00405577	0.00101394	0.00430925	0.000760456	0.0111534	0.0283904	0.000506971	0.00304183	0.00329531	0.00456274	0.00278834	0.00228137	0.00126743	0.0134347	0.0230672	0.00405577	0.00329531	0	0.00278834	0.00101394	0.000760456	0	0.00152091
Uppsala	2016	Apr	2mix	AD	35	3	0.057971	0.0444234	0.0378072	0.0252048	0.0308759	0.0122873	0.0129175	0.00126024	0.0110271	0.123188	0.0885318	0.0094518	0.031821	0.00189036	0.00252048	0.00504096	0.0151229	0.00283554	0.0047259	0.00661626	0.00441084	0.00346566	0.0015753	0.0293006	0.00819156	0.00346566	0.00346566	0.00661626	0	0.00220542	0.0031506	0.00441084	0.00031506	0.00252048	0.00031506	0.0031506	0.00063012	0	0.00220542	0.00094518	0.00031506	0.0047259	0.00031506
Uppsala	2016	Aug	2mix	AD	14	1	0.0598749	0.0737265	0.080429	0.0513852	0.108132	0.0268097	0.0759607	0.00893655	0.0125112	0.0174263	0.00714924	0.0120643	0.0205541	0.0049151	0.00312779	0.00178731	0.00580876	0	0.00580876	0.000446828	0.00178731	0.00357462	0.00446828	0	0.00268097	0.00178731	0.000446828	0.00536193	0.00312779	0.015639	0.00312779	0.00312779	0.000893655	0.000893655	0.0174263	0.00178731	0.00268097	0.0147453	0.00580876	0	0.00357462	0	0.0049151
Uppsala	2016	Aug	2mix	AD	18	2	0.156208	0.0553306	0.0283401	0.0411606	0.067139	0.0168691	0.0337382	0.0138327	0.0101215	0.0188934	0.0107962	0.00573549	0.0249663	0.00708502	0.0074224	0.00404858	0.0107962	0	0.00472335	0.00134953	0.0107962	0.00269906	0.00472335	0	0.011471	0.00506073	0.000337382	0.000674764	0.00202429	0.00472335	0.000337382	0.00337382	0.00337382	0.0037112	0.0283401	0.00168691	0.00168691	0.0502699	0.00202429	0.00404858	0.00202429	0	0.00134953
Uppsala	2016	Aug	2mix	AD	35	3	0.362049	0.0321304	0.0302678	0.132014	0.05844	0.0167637	0.0151339	0.00116414	0.0116414	0.0128056	0.00186263	0.00349243	0.0107101	0.00442375	0.00419092	0.00442375	0.0118743	0	0.00419092	0.00861467	0.00651921	0.00209546	0.00372526	0	0.00861467	0.000232829	0.00209546	0.0116414	0.000931315	0.00442375	0.00139697	0.00209546	0	0.000698487	0.00908033	0.00209546	0.00186263	0	0.0016298	0.0142026	0.000465658	0	0.00186263
Uppsala	2016	Nov	2mix	AD	14	1	0.128127	0.0541092	0.0367534	0.0377744	0.0280755	0.0214395	0.188361	0.0495151	0.0204186	0.0117407	0.00765697	0.00918836	0.0153139	0.00255232	0.00204186	0.00357325	0.00204186	0	0.00408372	0.00153139	0.00204186	0.00408372	0.00612557	0.000510465	0.0107198	0	0.00306279	0.0071465	0.00153139	0.00306279	0.00255232	0.00357325	0	0	0.00510465	0.000510465	0.00612557	0	0.00102093	0	0.00306279	0.000510465	0.00612557
Uppsala	2016	Nov	2mix	AD	18	2	0.0833333	0.0231959	0.0158935	0.0171821	0.102234	0.0120275	0.0794674	0.338058	0.0064433	0.0128866	0.000429553	0.00472509	0.016323	0.0176117	0.00257732	0.00987973	0.00687285	0.000429553	0.00429553	0.00171821	0.00472509	0.00214777	0.00343643	0.00128866	0.0064433	0.00859107	0.000859107	0	0.000429553	0.000859107	0	0.00257732	0.00214777	0.00343643	0.00386598	0.00816151	0.00386598	0.00386598	0.00171821	0.000859107	0.000859107	0.000859107	0.00300687
Uppsala	2016	Nov	2mix	AD	35	3	0.321761	0.033788	0.0123993	0.034098	0.0254185	0.0154991	0.0148791	0.117483	0.0111593	0.0151891	0.00123993	0.00247985	0.0123993	0.0306882	0.00433974	0.00619963	0.00123993	0	0.00650961	0.00278983	0.00123993	0.00309981	0.0049597	0.00123993	0.0127092	0.000929944	0.00247985	0.00185989	0.000309981	0.00123993	0.00402976	0.00154991	0.00154991	0.000929944	0.0034098	0	0.00154991	0	0.00154991	0.000619963	0	0.000309981	0.00898946
Uppsala	2017	Apr	2mix	AD	14	1	0.0965759	0.0820896	0.0557507	0.0386304	0.0316067	0.0320457	0.119403	0.0974539	0.023705	0.00702371	0.00790167	0.00526778	0.0100966	0.000877963	0.00790167	0.0171203	0.00307287	0	0.000877963	0.00395083	0.00219491	0.00877963	0.00263389	0.00351185	0.00219491	0.00175593	0.00438982	0.00307287	0.00351185	0.0153644	0.00351185	0.00175593	0.00131694	0.000438982	0.00570676	0.000877963	0.0048288	0	0.00263389	0	0.00219491	0.00175593	0.00658472
Uppsala	2017	Apr	2mix	AD	18	2	0.1256	0.0440647	0.0548561	0.124101	0.0326739	0.0176859	0.0704436	0.029976	0.0158873	0.0101918	0.00389688	0.0059952	0.0146882	0.021283	0.00239808	0.0188849	0.00659472	0	0.00359712	0.00179856	0.0182854	0.00179856	0.00179856	0.0188849	0.00509592	0.00419664	0.00239808	0.000899281	0	0.00269784	0.00209832	0.00059952	0.00419664	0.00629496	0.00419664	0.00209832	0.00119904	0	0.00179856	0.0014988	0.000899281	0.0104916	0.0059952
Uppsala	2017	Apr	2mix	AD	35	3	0.141406	0.0519531	0.0101563	0.0332031	0.0101563	0.0253906	0.0347656	0.0375	0.0335937	0.0132812	0.0746094	0.00625	0.00664062	0.0195312	0.00273437	0.0132812	0	0.00117187	0.0015625	0.0078125	0.00273437	0.0109375	0.00429688	0.0117188	0.00195312	0.000390625	0.00546875	0.00195312	0.00117187	0.00195312	0.00390625	0.00351563	0.00664062	0.00078125	0.00234375	0.00390625	0.00390625	0	0.00390625	0.00273437	0.000390625	0.00585938	0.003125
Uppsala	2014	Apr	1mono	B	1	1	0.139346	0.0696731	0.0385569	0.0331454	0.00698985	0.0574972	0	0.00135287	0.0189402	0.0096956	0	0.0759865	0.00248027	0	0.0128523	0.0117249	0	0	0.0133033	0.0180383	0.0169109	0.0191657	0.00518602	0	0.0105975	0	0.0011274	0.0114994	0	0.00270575	0.00789177	0.0144307	0.00608794	0	0	0.0173619	0.00856821	0	0.0065389	0.0509583	0.00789177	0	0.000901917
Uppsala	2014	Apr	1mono	B	22	2	0.0610721	0.0577768	0.0599736	0.0476714	0.0094464	0.0518453	0	0.00241652	0.0292179	0.0140598	0	0.0617311	0.00439367	0	0.0742531	0.0191125	0.000219684	0.000219684	0.0325132	0.0175747	0.017355	0.00461336	0.0210896	0	0.0155975	0	0.00197715	0.0081283	0	0.00307557	0.00724956	0.0120826	0.0182337	0	0.000219684	0.021529	0.00285589	0	0.00681019	0.0144991	0.00461336	0	0
Uppsala	2014	Apr	1mono	B	41	3	0.104167	0.0833333	0.0729167	0.0729167	0.0104167	0.03125	0	0	0.0208333	0	0	0.104167	0.0104167	0	0.0416667	0.0104167	0	0	0	0.0208333	0.0104167	0.03125	0	0	0	0	0.0104167	0.03125	0	0	0.0104167	0	0.0416667	0	0	0	0	0	0	0	0	0	0
Uppsala	2015	Apr	1mono	B	1	1	0.105042	0.209384	0.0385154	0.0427171	0.0161064	0.0644258	0	0.00070028	0.0182073	0.0154062	0	0.0231092	0.00560224	0	0.0210084	0.0182073	0.00210084	0.00910364	0.00280112	0.00560224	0.0266106	0.00910364	0.00490196	0	0.00210084	0	0.00140056	0.00630252	0	0.0315126	0.00630252	0.0105042	0.00420168	0	0	0.00070028	0.00070028	0	0.00630252	0.00560224	0.00210084	0	0
Uppsala	2015	Apr	1mono	B	22	2	0.0328084	0.35958	0.0362205	0.0377953	0.0467192	0.035958	0	0.000787402	0.0309711	0.00577428	0.0740157	0.0149606	0.00104987	0.000524934	0.00734908	0.00577428	0.00104987	0.0023622	0.000524934	0.00551181	0.00944882	0.00603675	0.0023622	0.00682415	0	0	0.00341207	0.00131234	0	0.00524934	0.00708661	0.00419948	0	0	0	0.0120735	0.00183727	0	0.00734908	0	0.00314961	0.00971129	0
Uppsala	2015	Apr	1mono	B	41	3	0.0208877	0.100087	0.0935596	0.0557006	0.0256745	0.0330722	0	0.000870322	0.0300261	0.00957354	0	0.0234987	0.0078329	0	0.0526545	0.010879	0.00870322	0.00391645	0.00261097	0.00870322	0.00609225	0.0139252	0.0165361	0	0.00957354	0	0.00130548	0.00609225	0.00130548	0.00609225	0.00957354	0.00435161	0.0130548	0	0	0.00130548	0.00609225	0	0.00696258	0.0204526	0.000435161	0.00130548	0
Uppsala	2016	Apr	1mono	B	1	1	0.179754	0.0785241	0.0946074	0.038316	0.0359508	0.013245	0	0	0.0118259	0.025071	0.00236518	0.00662252	0.0165563	0.000473037	0.000946074	0.000946074	0.0316935	0	0.000946074	0.00236518	0.0037843	0.00189215	0.000946074	0.0141911	0.00236518	0.0775781	0	0	0.00709555	0.000946074	0.00283822	0.000946074	0.000946074	0.00425733	0.00189215	0.00331126	0.000473037	0	0.000946074	0	0	0.0269631	0
Uppsala	2016	Apr	1mono	B	22	2	0.0611921	0.126887	0.0868874	0.0561589	0.0476821	0.0201325	0.0018543	0.000264901	0.0113907	0.0225166	0.0222517	0.0127152	0.0169536	0.00556291	0.00794702	0.00476821	0.0770861	0.000529801	0.00953642	0.00317881	0.00291391	0.0018543	0.0111258	0.0392053	0.00317881	0.00317881	0.00370861	0.00370861	0.0100662	0.00503311	0.00476821	0.00423841	0.000264901	0	0.00821192	0.0103311	0.00450331	0	0.00211921	0.0150993	0.0018543	0.0100662	0.00317881
Uppsala	2016	Apr	1mono	B	41	3	0.100522	0.111619	0.0593995	0.0372063	0.020235	0.022846	0	0.00130548	0.0169713	0.0770235	0.00718016	0.0124021	0.0169713	0.00326371	0.12141	0.00195822	0.0567885	0	0.00391645	0.00587467	0.00391645	0	0.0130548	0.00261097	0.00522193	0	0.00522193	0.00652742	0.00261097	0.00261097	0.00326371	0.00195822	0.00261097	0	0.0430809	0.00522193	0.00261097	0	0.00130548	0	0	0	0
Uppsala	2016	Aug	1mono	B	1	1	0.200895	0.0626165	0.138651	0.0260902	0.140142	0.0204994	0.00857249	0	0.00857249	0.0290719	0.0465896	0.0104361	0.022363	0.0141633	0.00111815	0.00670891	0.00484532	0	0.00186359	0.00111815	0.0115542	0.00559076	0.00186359	0	0.00484532	0.00260902	0.000372717	0.000372717	0.000745434	0.00484532	0.00111815	0.0022363	0	0.00111815	0.0122997	0.00186359	0	0.0134178	0.000745434	0.000745434	0.000372717	0.00335445	0.00260902
Uppsala	2016	Aug	1mono	B	22	2	0.191924	0.0567151	0.0303993	0.0449183	0.115699	0.0199637	0.000453721	0	0.011343	0.0458258	0.000453721	0.00408348	0.0163339	0.00952813	0.00136116	0.00362976	0.00862069	0	0.0131579	0.000453721	0.00272232	0.00181488	0.00362976	0	0	0.00725953	0.000907441	0.00181488	0.00362976	0.00408348	0.000907441	0.00181488	0	0.00816697	0.0122505	0.00181488	0.00272232	0.000453721	0.00725953	0	0.000907441	0	0.00408348
Uppsala	2016	Aug	1mono	B	41	3	0.0934826	0.0789993	0.0490454	0.0585912	0.044108	0.0299539	0.00559579	0.0230415	0.0148124	0.0207373	0.00131666	0.0207373	0.0210665	0.0128374	0.0121791	0.00757077	0.00757077	0	0.00526662	0.0164582	0.00329164	0.00888743	0.00592495	0.00197498	0.0118499	0.00987492	0.00164582	0.00954575	0.00131666	0.00724161	0.00230415	0.00757077	0.00757077	0.000329164	0.00658328	0.00855826	0.00230415	0.0826201	0.00394997	0.000329164	0.000329164	0.000329164	0.000987492
Uppsala	2016	Nov	1mono	B	22	2	0.0791016	0.0996094	0.0317383	0.138672	0.0361328	0.019043	0.0131836	0.00195312	0.0307617	0.0131836	0.00244141	0.0166016	0.00585938	0.0258789	0.00537109	0.0102539	0.000488281	0.000976562	0.00537109	0.00537109	0.00292969	0.00537109	0.00927734	0.000488281	0.0112305	0.00146484	0.00244141	0.00195312	0.00146484	0.00341797	0.00439453	0.00146484	0	0.00683594	0.00390625	0.00292969	0.00244141	0.00341797	0.00634766	0	0.00195312	0	0.00634766
Uppsala	2016	Nov	1mono	B	41	3	0.09656	0.0452625	0.0476765	0.0452625	0.0259505	0.041038	0.0609535	0.221485	0.02414	0.0114665	0.001207	0.0114665	0.0114665	0.009656	0.0054315	0.0054315	0.0018105	0	0	0.0054315	0.0054315	0.0066385	0.013277	0.001207	0.004828	0.001207	0.002414	0.0006035	0.0006035	0.0042245	0.0030175	0.0018105	0.003621	0.003621	0.0006035	0.0030175	0.002414	0.0006035	0.0030175	0	0.0006035	0.001207	0.0042245
Uppsala	2017	Apr	1mono	B	1	1	0.122813	0.0815255	0.0395381	0.0657803	0.0230931	0.0328901	0.0374388	0.000349895	0.0342897	0.00979706	0.010147	0.00664801	0.00349895	0.0185444	0.0111966	0.0202939	0.00069979	0	0.0174948	0.00664801	0.023443	0.0125962	0.00209937	0.00209937	0.0188943	0.00454864	0.00559832	0.00069979	0	0.00419874	0.00139958	0.00454864	0.00384885	0	0.00454864	0.00139958	0.00489853	0.00139958	0.00244927	0.00279916	0.00069979	0.00384885	0.0069979
Uppsala	2017	Apr	1mono	B	22	2	0.0900719	0.0805755	0.0446043	0.114532	0.0279137	0.0293525	0.0446043	0.00057554	0.0356835	0.0123741	0.017554	0.0120863	0.00805755	0.00748201	0.00633094	0.00920863	0.00230216	0	0.00661871	0.00374101	0.00460432	0.00431655	0.00690647	0.00431655	0.00115108	0.000863309	0.0094964	0.00201439	0.00115108	0.00402878	0.00604317	0.00316547	0.000863309	0.0653237	0.00201439	0.00345324	0.0094964	0	0.00892086	0	0.0028777	0.00748201	0.00489209
Uppsala	2017	Apr	1mono	B	41	3	0.0942953	0.0771812	0.0483221	0.0869128	0.0174497	0.0248322	0.0228188	0.105369	0.0211409	0.00805369	0.0218121	0.011745	0.0157718	0.00436242	0.0137584	0.0177852	0.00704698	0	0.00604027	0.00201342	0.00033557	0.00771812	0.00536913	0.0033557	0.00302013	0.00201342	0.00738255	0.00134228	0.00100671	0.00302013	0.00201342	0.00302013	0.00503356	0.00167785	0.00134228	0.00100671	0.00604027	0	0.0033557	0.000671141	0	0.000671141	0.0033557
Uppsala	2014	Apr	2mix	BC	2	1	0.0444706	0.0592438	0.0581885	0.0444706	0.0434154	0.0486915	0	0.00105522	0.0175871	0.00879353	0	0.0541681	0.00140696	0	0.0401465	0.00844179	0	0	0.0145214	0.0193458	0.0126627	0.0175871	0.0133662	0	0.00809005	0	0.0102005	0.0123109	0	0.00246219	0.0059796	0.0130144	0.00316567	0	0.000351741	0.0140696	0.00386915	0	0.00351741	0.00316567	0.00562786	0	0
Uppsala	2014	Apr	2mix	BC	16	2	0.108159	0.0655012	0.0536131	0.0561772	0.00629371	0.0769231	0.0004662	0.0020979	0.0361305	0.0128205	0	0.0811189	0.004662	0	0.0398601	0.0128205	0	0	0.00815851	0.0156177	0.0142191	0.0132867	0.0109557	0	0.00699301	0	0.0018648	0.002331	0	0.0048951	0.00979021	0.00652681	0.0221445	0	0.0002331	0.0263403	0.00745921	0	0.0039627	0.0004662	0.0100233	0	0
Uppsala	2014	Apr	2mix	BC	31	3	0.103586	0.0876494	0.0318725	0.0398406	0.0996016	0.0398406	0	0	0.0398406	0.0278884	0	0.063745	0	0	0.0159363	0.0278884	0	0	0.0119522	0.0119522	0.0278884	0.00398406	0.00398406	0	0.00398406	0	0.0159363	0.00398406	0	0	0.0278884	0	0.00398406	0	0	0.0318725	0	0	0.00398406	0	0	0	0
Uppsala	2015	Apr	2mix	BC	2	1	0.0136986	0.506849	0.0821918	0	0.0684932	0	0	0	0.0136986	0.0136986	0	0.0136986	0	0.0273973	0.0136986	0.0136986	0	0	0	0	0	0	0	0	0.0273973	0	0	0.0273973	0	0	0.0136986	0.0136986	0.0273973	0	0	0	0	0	0	0	0	0	0
Uppsala	2015	Apr	2mix	BC	16	2	0.0294118	0.0294118	0.0294118	0	0	0	0	0	0.117647	0	0	0	0.0588235	0	0.0588235	0	0	0	0	0	0	0.0882353	0	0	0	0	0.0294118	0	0	0	0	0	0	0	0	0	0	0	0	0	0.0882353	0	0
Uppsala	2015	Apr	2mix	BC	31	3	0.113942	0.108654	0.0490385	0.0399038	0.0134615	0.05	0	0.00288462	0.0254808	0.025	0.0129808	0.0509615	0.0153846	0	0.0350962	0.0149038	0.000961538	0.000480769	0.00528846	0.00817308	0.00721154	0.00769231	0.0120192	0.000961538	0.00288462	0	0.00625	0.00673077	0.000480769	0.00673077	0.0100962	0.00384615	0.00625	0	0.000480769	0.00240385	0.00288462	0	0.00625	0	0.000480769	0.0230769	0
Uppsala	2016	Apr	2mix	BC	2	1	0.162268	0.0742913	0.0508309	0.0615836	0.0576735	0.0136852	0.000977517	0	0.0146628	0.0342131	0.000977517	0.0058651	0.0127077	0.0596285	0.00293255	0.00195503	0.0537634	0	0.00684262	0.000977517	0.00391007	0	0.00782014	0.00782014	0.00195503	0.0273705	0.00488759	0.000977517	0.0244379	0.0058651	0.000977517	0.00488759	0.000977517	0.0058651	0.00684262	0.000977517	0.00293255	0	0.00391007	0.00195503	0.00293255	0.000977517	0.000977517
Uppsala	2016	Apr	2mix	BC	16	2	0.116795	0.107288	0.0699411	0.0604346	0.0581711	0.0158443	0.00430059	0.000226347	0.00950656	0.0611136	0.00248981	0.00384789	0.0151652	0.00656406	0.00520598	0.00158443	0.0294251	0	0.00633771	0.00294251	0.0205976	0.00113173	0.00588502	0.00656406	0.00226347	0.0421005	0.00158443	0.00135808	0.0178814	0.00384789	0.00226347	0.000905387	0.00135808	0	0.00950656	0.00203712	0.00113173	0	0.000452694	0.00294251	0.00226347	0.00746944	0.00067904
Uppsala	2016	Apr	2mix	BC	31	3	0.090563	0.0375306	0.0282839	0.0538482	0.0182214	0.0745173	0	0.00108784	0.00679902	0.0516726	0.0560239	0.00326353	0.0106065	0.0048953	0.00435137	0.00353549	0.0470492	0	0.0013598	0.00353549	0.0236606	0.000815883	0.00571118	0.0296437	0.00435137	0.0187653	0.0013598	0.000543922	0.0062551	0.000543922	0.00190373	0.000271961	0.0013598	0.0013598	0.0013598	0.000543922	0.0013598	0	0.00163177	0	0.000271961	0.00407941	0.00435137
Uppsala	2016	Aug	2mix	BC	2	1	0.245656	0.0640545	0.0548552	0.0388416	0.0705281	0.0269165	0.0337308	0.00511073	0.0122658	0.0109029	0.0194208	0.00613288	0.0183986	0.106985	0.00306644	0.00545145	0.00204429	0	0.00545145	0.00272572	0.00272572	0.00272572	0.00102215	0	0.00374787	0.0170358	0.00102215	0.00102215	0.00170358	0.00238501	0.00136286	0.000681431	0.00170358	0.000681431	0.00340716	0.000681431	0.000340716	0	0.00204429	0.00340716	0.00102215	0.00477002	0.00817717
Uppsala	2016	Aug	2mix	BC	16	2	0.133389	0.101938	0.0303286	0.0707666	0.0626229	0.0204999	0.0536366	0.00224656	0.00814378	0.0334176	0.0120753	0.0056164	0.0216231	0.0247122	0.0227464	0.00252738	0.00589722	0	0.00898624	0.00224656	0.0042123	0.0028082	0.00645886	0.00056164	0.0160067	0.00898624	0.00056164	0.00196574	0.00336984	0.0042123	0.00196574	0.00112328	0.00224656	0.00028082	0.0174108	0.0014041	0.00336984	0.0314518	0.00112328	0	0.00056164	0	0.00308902
Uppsala	2016	Aug	2mix	BC	31	3	0.192389	0.0655391	0.0300211	0.0452431	0.0448203	0.0291755	0.0274841	0.00676533	0.015222	0.0215645	0.00338266	0.00676533	0.020296	0.0359408	0.00422833	0.015222	0.00761099	0	0.0118393	0.0114165	0.0156448	0.0038055	0.002537	0	0.00676533	0.00676533	0.0012685	0.0012685	0.0012685	0.00211416	0.00169133	0.00887949	0.002537	0.00169133	0.0122622	0.002537	0.00422833	0	0.00803383	0.0181818	0.00211416	0	0.00338266
Uppsala	2016	Nov	2mix	BC	2	1	0.141191	0.0733579	0.0263966	0.0402087	0.0567833	0.0178023	0.0294659	0.0527931	0.0217925	0.0104359	0.00214856	0.00675261	0.0104359	0.0954573	0.00245549	0.00798036	0.00399018	0	0.00368324	0.00429711	0.0131983	0.00276243	0.00460405	0.00184162	0.00767342	0.00429711	0.00306937	0.000306937	0.00122775	0.00214856	0.00276243	0.00276243	0.00245549	0.000613874	0.00214856	0.00214856	0.00245549	0.000306937	0.00214856	0	0.00153468	0.0033763	0.00368324
Uppsala	2016	Nov	2mix	BC	16	2	0.136167	0.0546401	0.018647	0.0685169	0.0333912	0.0138768	0.167389	0.0195143	0.0160451	0.0238508	0.00563747	0.00260191	0.0333912	0.0750217	0.00130095	0.00346921	0.000867303	0.000433651	0.00173461	0.00303556	0.00867303	0.00130095	0.00346921	0.0221162	0.00346921	0.00477016	0.000433651	0.000867303	0.000433651	0.00216826	0.00130095	0.00130095	0.00303556	0	0.000867303	0.000433651	0.00173461	0.00520382	0.00130095	0	0.000433651	0.00780572	0.0125759
Uppsala	2016	Nov	2mix	BC	31	3	0.119035	0.06157	0.0210364	0.0277065	0.0194972	0.0354028	0.0846588	0.0302719	0.0266803	0.0102617	0.00667009	0.00667009	0.0215495	0.0518214	0.00667009	0.0112878	0.0030785	0	0.018471	0.0102617	0.00872242	0.00256542	0.00513084	0	0.006157	0.00102617	0.00205233	0.00872242	0	0	0.00564392	0.00410467	0.00153925	0	0.0030785	0.00153925	0.00564392	0	0.00564392	0	0	0.000513084	0.00410467
Uppsala	2017	Apr	2mix	BC	2	1	0.185185	0.0712611	0.0285982	0.0548523	0.0464135	0.0225035	0.0328176	0.00890764	0.02391	0.0173465	0.00234412	0.00937647	0.00984529	0.0506329	0.00375059	0.00843882	0.00187529	0	0.00421941	0.00234412	0.00797	0.00234412	0.00234412	0.000937647	0.00375059	0.00656353	0.00937647	0	0	0.00515706	0.00281294	0.000937647	0.00234412	0.0164088	0.00421941	0.00468823	0.00234412	0.00375059	0.00234412	0	0.00234412	0.00281294	0.0107829
Uppsala	2017	Apr	2mix	BC	16	2	0.136052	0.0908156	0.0712817	0.094928	0.0459219	0.0250171	0.0599726	0.00651131	0.0243317	0.00445511	0.0013708	0.00411241	0.0209047	0.04695	0.003427	0.0109664	0.000685401	0	0.00376971	0.00376971	0.0027416	0.00479781	0.0013708	0.00548321	0.0013708	0.003427	0.003427	0.0003427	0	0.0106237	0.00376971	0.0020562	0.00376971	0.0017135	0.00719671	0.0017135	0.0023989	0.0027416	0.000685401	0	0.0013708	0.00445511	0.00548321
Uppsala	2017	Apr	2mix	BC	31	3	0.0986979	0.0476562	0.284896	0.0434896	0.0414062	0.0325521	0.009375	0.00130208	0.0205729	0.0138021	0.00234375	0.00208333	0.0145833	0.0203125	0.0114583	0.0117188	0.00963542	0	0.00807292	0.00442708	0.0197917	0.003125	0.00729167	0.00364583	0.00494792	0.00182292	0.00442708	0.00130208	0.000260417	0.00182292	0.00182292	0.00130208	0.0015625	0.0015625	0.00651042	0.00208333	0.00390625	0	0.0015625	0.00729167	0.00078125	0.00104167	0.00390625
Uppsala	2014	Apr	3mix	BCD	15	1	0.133302	0.0548068	0.0599164	0.0357641	0.00743149	0.0487692	0	0.000928936	0.0111472	0.0143985	0	0.0831398	0.00418021	0	0.0311194	0.00603809	0	0.04366	0.0195077	0.00464468	0.00510915	0.00603809	0.00603809	0	0.00836043	0	0	0.0111472	0	0.00232234	0.0102183	0.00696702	0.00836043	0	0.000464468	0.00232234	0.00696702	0	0.00557362	0.000928936	0.0102183	0	0
Uppsala	2014	Apr	3mix	BCD	17	2	0.0528402	0.0726552	0.10568	0.0871863	0.00528402	0.0343461	0.00396301	0	0.0224571	0.00792602	0	0.0977543	0.00792602	0	0.0369881	0.00660502	0	0.011889	0.00660502	0.0211361	0.01321	0.0184941	0.010568	0	0.00924703	0	0.015852	0.0250991	0	0.001321	0.0211361	0.01321	0.001321	0	0	0.014531	0.00528402	0	0.00792602	0	0.011889	0	0
Uppsala	2014	Apr	3mix	BCD	42	3	0.0423077	0.0730769	0.0346154	0.0653846	0.107692	0.0461538	0	0	0.00769231	0.0192308	0	0.0192308	0	0	0.0346154	0.00384615	0.00769231	0.0192308	0.00769231	0.0269231	0.0192308	0.0115385	0.00384615	0	0.0115385	0	0	0.0153846	0	0	0.0269231	0.00384615	0.00769231	0	0	0	0.00769231	0	0.0115385	0.0384615	0	0	0
Uppsala	2015	Apr	3mix	BCD	15	1	0.11542	0.120037	0.0498615	0.0757156	0.0110803	0.0849492	0	0.00184672	0.033241	0.0129271	0	0.0350877	0.00738689	0	0.0212373	0.0120037	0	0.0387812	0.010157	0.00369344	0.00646353	0.00923361	0.00369344	0	0.00554017	0	0.00184672	0.010157	0	0.00369344	0.0138504	0.00646353	0.00277008	0	0	0	0.00923361	0	0.00646353	0.00738689	0	0	0
Uppsala	2015	Apr	3mix	BCD	17	2	0.0437828	0.207531	0.0814361	0.0455342	0.0262697	0.061296	0.000875657	0.00175131	0.0236427	0.00437828	0	0.0271454	0.00262697	0	0.00788091	0.0148862	0	0	0.00525394	0.00175131	0.0061296	0.00700525	0.00437828	0	0.00350263	0	0.0061296	0.00700525	0.00525394	0.00175131	0.00700525	0.00525394	0.0105079	0	0	0.00262697	0.00437828	0	0.00262697	0.00963222	0	0	0
Uppsala	2015	Apr	3mix	BCD	42	3	0.0702592	0.137108	0.0566166	0.0791269	0.00682128	0.0511596	0.000682128	0.000682128	0.0695771	0.0170532	0	0.0375171	0.00818554	0.000682128	0.021146	0.0204638	0.00136426	0	0.0047749	0.0122783	0.00341064	0.0150068	0.0143247	0	0.00545703	0	0.000682128	0.00682128	0.000682128	0.00750341	0.00818554	0.00272851	0.0095498	0	0	0.0115962	0.00750341	0	0.0109141	0	0.00204638	0	0
Uppsala	2016	Apr	3mix	BCD	15	1	0.15354	0.151949	0.0822063	0.026253	0.0623177	0.0106073	0.00397772	0.000795545	0.00954654	0.0302307	0.0249271	0.00822063	0.0365951	0	0.00318218	0.00477327	0.0376558	0	0.00185627	0.00185627	0.00132591	0.00106073	0.002917	0.0190931	0.00318218	0.0556881	0.00265182	0.00212145	0.0365951	0.00344736	0.00159109	0.00132591	0.000265182	0.000265182	0.00238663	0.000795545	0.00132591	0.00397772	0.00132591	0.00132591	0.000795545	0.00344736	0.00132591
Uppsala	2016	Apr	3mix	BCD	17	2	0.0911681	0.0726496	0.0883191	0.0527066	0.0897436	0.0242165	0.0042735	0	0.019943	0.0470085	0	0.00712251	0.0185185	0.002849	0.0042735	0.00712251	0.0327635	0	0	0.00712251	0.0042735	0.0014245	0.0014245	0.00854701	0	0.019943	0.0042735	0.0014245	0.0042735	0.00569801	0.0042735	0	0.0014245	0	0.0014245	0.002849	0.0128205	0.0014245	0.002849	0.0014245	0.0014245	0.0014245	0.00854701
Uppsala	2016	Apr	3mix	BCD	42	3	0.0997191	0.106742	0.0547753	0.0674157	0.0449438	0.0126404	0.00210674	0.00386236	0.00807584	0.0238764	0.0459972	0.00842697	0.0572331	0.0231742	0.00140449	0.000702247	0.0308989	0	0.0059691	0.0059691	0.00807584	0.00280899	0.00140449	0.00772472	0.00877809	0.0172051	0.000702247	0.00456461	0.0323034	0.00351124	0.00210674	0.00105337	0.00175562	0.00842697	0.00421348	0.00316011	0.00316011	0	0.00105337	0.00245787	0.00175562	0.00210674	0.00245787
Uppsala	2016	Aug	3mix	BCD	15	1	0.12548	0.100726	0.056338	0.0388391	0.0597525	0.0448143	0.0460948	0.0119505	0.0290226	0.0140845	0	0.0174989	0.0204866	0.000853606	0.00554844	0.00810926	0.00640205	0.000426803	0.00426803	0.00256082	0.000853606	0.00298762	0.00469484	0	0.0145113	0.00426803	0.000853606	0.00725566	0.00170721	0.00554844	0.00384123	0.00384123	0.000853606	0.000853606	0.00597525	0.000853606	0.00768246	0.000426803	0.00298762	0.00213402	0.00597525	0	0.00128041
Uppsala	2016	Aug	3mix	BCD	17	2	0.19164	0.0497498	0.0182514	0.0379747	0.0459229	0.0161908	0.0229614	0.00500442	0.0158964	0.0214895	0.0229614	0.00353253	0.0211952	0.0214895	0.00176626	0.00824257	0.0123639	0	0.0123639	0.00176626	0.167206	0.0026494	0.00500442	0	0.00588755	0.00618193	0.00147189	0.00206064	0.00235502	0.00500442	0.00176626	0.00971445	0.000883132	0.000588755	0.015602	0.00117751	0.00382691	0.00206064	0.00147189	0.00412128	0.000883132	0.000588755	0.00382691
Uppsala	2016	Aug	3mix	BCD	42	3	0.0874751	0.0689198	0.0503645	0.0530152	0.0543406	0.0225315	0.0576541	0.0304838	0.00994036	0.0245195	0	0.0152419	0.0284957	0.0304838	0.00331345	0.00397614	0.00596421	0	0.00265076	0.00994036	0.00397614	0.00463883	0.00530152	0	0.00463883	0.00861498	0.000662691	0.00530152	0.00132538	0.00463883	0.00331345	0.00198807	0.00397614	0.00132538	0.00331345	0.000662691	0	0	0.00530152	0.0238569	0.00397614	0	0.00198807
Uppsala	2016	Nov	3mix	BCD	15	1	0.140719	0.0658683	0.060308	0.0483319	0.0290847	0.0320787	0.209581	0.0153978	0.0278015	0.00983747	0.00128315	0.0145423	0.0183918	0.000427716	0.00556031	0.00727117	0.0025663	0	0.00940975	0.00213858	0.00556031	0.0102652	0.00384944	0.000427716	0.00769889	0.0025663	0.00598802	0.00727117	0.000427716	0.00641574	0.00213858	0.00384944	0	0.00128315	0.00427716	0.00342173	0.00641574	0	0.00299401	0.00384944	0.0025663	0	0.00427716
Uppsala	2016	Nov	3mix	BCD	17	2	0.103376	0.0432489	0.0147679	0.035865	0.0385021	0.0158228	0.227848	0.0121308	0.0137131	0.0152954	0.00316456	0.00632911	0.024789	0.0311181	0.00263713	0.00158228	0.000527426	0	0.000527426	0.00421941	0.00738397	0.00421941	0.00369198	0.00105485	0.00632911	0.00738397	0.00421941	0	0.00105485	0.00421941	0.00105485	0.00369198	0.000527426	0.00527426	0.00738397	0.000527426	0.00527426	0.00158228	0.000527426	0	0.000527426	0.00105485	0.00896624
Uppsala	2016	Nov	3mix	BCD	42	3	0.122771	0.0524691	0.0483539	0.0507545	0.0243484	0.0233196	0.0915638	0.174211	0.0137174	0.00754458	0.0233196	0.010631	0.00994513	0.0109739	0.00445816	0.00514403	0.00102881	0	0.00308642	0.00548697	0.0113169	0.00308642	0.00411523	0.00445816	0.00685871	0.00137174	0.000685871	0.00274348	0.000685871	0.0048011	0.00274348	0.000342936	0.00274348	0.000342936	0.000685871	0.00205761	0.00377229	0.00171468	0.00205761	0	0.00205761	0.00720165	0.00102881
Uppsala	2017	Apr	3mix	BCD	15	1	0.0901949	0.0709921	0.0549898	0.0456794	0.0256037	0.0384056	0.0904859	0.00727379	0.0142566	0.142857	0.00145476	0.0110562	0.0576084	0.00174571	0.00407332	0.0270585	0.00552808	0.00465522	0.00261856	0.00203666	0.00407332	0.0116381	0.00203666	0.00610998	0.00261856	0.0110562	0.00261856	0.00261856	0.00378237	0.00785569	0.00349142	0.00203666	0	0.00378237	0.00407332	0.000290951	0.00203666	0	0.00145476	0.00261856	0.00174571	0.00640093	0.00494617
Uppsala	2017	Apr	3mix	BCD	17	2	0.240672	0.0668532	0.0202114	0.106965	0.0363806	0.0314055	0.0528607	0.0130597	0.0211443	0.0186567	0.00621891	0.00559701	0.0133706	0.03949	0.00186567	0.011194	0.00155473	0	0.00279851	0.00310945	0.00652985	0.00528607	0.00217662	0.00124378	0.00310945	0.00404229	0.00839552	0.00155473	0.00124378	0.0136816	0.00373134	0.00217662	0.00217662	0.00373134	0.00404229	0.0034204	0.00373134	0	0.00217662	0.0130597	0.000932836	0.00279851	0.00373134
Uppsala	2017	Apr	3mix	BCD	42	3	0.131281	0.0474246	0.0273241	0.0794598	0.0210427	0.0226131	0.109611	0.141646	0.0263819	0.0128769	0.00031407	0.00628141	0.0216709	0.0329774	0.00659548	0.0138191	0.00690955	0	0.00031407	0.00753769	0.00251256	0.00439698	0.00345477	0.000628141	0.00219849	0.00157035	0.00628141	0	0.000942211	0.00659548	0.00251256	0.00157035	0.00596734	0.00031407	0.000942211	0.000942211	0.00282663	0	0.00188442	0.00219849	0.00502513	0.0031407	0.00219849
Uppsala	2014	Apr	2mix	BD	12	1	0.0511677	0.0861996	0.0853503	0.0626327	0.0131635	0.0959658	0	0.000849257	0.0210191	0.0214437	0	0.0683652	0.00509554	0	0.0399151	0.0138004	0	0.00106157	0.00828025	0.0131635	0.00636943	0.0127389	0.0116773	0	0.00403397	0	0.00106157	0.00509554	0	0.00233546	0.00828025	0.00679406	0.0193206	0	0	0.0229299	0.00530786	0	0.0131635	0.00191083	0.0180467	0	0
Uppsala	2014	Apr	2mix	BD	29	2	0.0408163	0.0612245	0.102041	0.183673	0	0.0204082	0	0	0	0	0	0.122449	0	0	0.0204082	0.0408163	0	0.0612245	0	0	0	0	0	0	0	0	0	0	0	0	0.102041	0	0.0204082	0	0	0	0	0	0.0204082	0	0	0	0
Uppsala	2014	Apr	2mix	BD	36	3	0.0813679	0.0955189	0.0424528	0.115566	0.0200472	0.057783	0	0.00235849	0.0153302	0.0400943	0	0.0601415	0.00353774	0.00117925	0.057783	0.0200472	0	0	0.00589623	0.0153302	0.00589623	0.0153302	0.00235849	0	0.00943396	0	0.00117925	0.00471698	0	0	0.0129717	0.00589623	0.00471698	0	0	0.00353774	0.00353774	0	0.00471698	0.00117925	0.00117925	0	0
Uppsala	2015	Apr	2mix	BD	12	1	0.0682421	0.153605	0.0402701	0.0778876	0.0178442	0.0624548	0	0.000964553	0.0347239	0.0137449	0.0110924	0.0272486	0.00241138	0	0.0163974	0.0168797	0	0	0.00409935	0.00578732	0.00651073	0.0176031	0.00554618	0.000241138	0.00482276	0	0.00192911	0.00361707	0.000482276	0.00602845	0.00699301	0.00265252	0.00482276	0	0	0.00409935	0.00434049	0	0.00482276	0.0265252	0.00554618	0.00361707	0
Uppsala	2015	Apr	2mix	BD	29	2	0.0142308	0.0676923	0.0557692	0.0561538	0.05	0.0526923	0.000384615	0	0.0119231	0.0123077	0	0.0169231	0.005	0	0.0419231	0.0269231	0	0.00384615	0.00576923	0.00692308	0.00538462	0.00307692	0.03	0.00653846	0.0407692	0	0.00115385	0.0111538	0	0.00192308	0.01	0.00923077	0.0423077	0	0	0.00615385	0.00423077	0	0.00153846	0.000384615	0.00153846	0.00192308	0.000769231
Uppsala	2015	Apr	2mix	BD	36	3	0.123609	0.123609	0.0469716	0.0519159	0.0160692	0.0667491	0	0.00370828	0.0296663	0.0173053	0	0.025958	0.0234858	0.00247219	0.00247219	0.0173053	0.0111248	0	0.00494438	0.013597	0.0111248	0.00618047	0.00741656	0	0.00494438	0	0.0160692	0.0148331	0	0.00247219	0.0148331	0.00618047	0.00123609	0	0	0.00741656	0.00494438	0	0.00865266	0	0	0	0
Uppsala	2016	Apr	2mix	BD	12	1	0.0379288	0.111478	0.0715699	0.0649736	0.101253	0.0145119	0.00263852	0.000329815	0.0108839	0.0290237	0.00461741	0.0085752	0.0478232	0	0.00263852	0.00164908	0.0158311	0	0.00527704	0.00164908	0.00131926	0.00197889	0.00692612	0.0389182	0.00197889	0.00560686	0.000329815	0.00461741	0.0458443	0.00593668	0.00164908	0.00197889	0.000329815	0.00329815	0.115765	0.00230871	0.000329815	0.000329815	0.00230871	0	0.00461741	0.00923483	0.00395778
Uppsala	2016	Apr	2mix	BD	29	2	0.0589255	0.258232	0.109185	0.0335066	0.00982091	0.0236857	0.00404391	0.0011554	0.0213749	0.011554	0.0843443	0.017331	0.0254188	0	0.0034662	0.00462161	0.0161756	0	0.0011554	0.011554	0.0028885	0.00462161	0.0121317	0.00404391	0.00924321	0	0.0023108	0.000577701	0.00808781	0.00982091	0.0034662	0.0017331	0.00866551	0	0.0034662	0.000577701	0.000577701	0	0.000577701	0	0	0.0017331	0.0023108
Uppsala	2016	Apr	2mix	BD	36	3	0.0827971	0.039468	0.036465	0.031317	0.030459	0.02145	0.018876	0.001287	0.022308	0.040755	0.267696	0.010725	0.013728	0.003432	0.001716	0.003861	0.018447	0	0.003003	0.00900901	0.002145	0.001716	0.00514801	0.035178	0.016731	0	0.00429	0.010725	0.000858001	0.000858001	0.002574	0.00429	0	0.010725	0.000858001	0.003003	0.003432	0	0.001287	0.00772201	0.000429	0.002574	0.001287
Uppsala	2016	Aug	2mix	BD	12	1	0.0695679	0.106344	0.0511799	0.0756972	0.0793748	0.0370824	0.0272755	0.00582286	0.0291143	0.0147104	0.0107263	0.0159363	0.0226785	0	0.00337113	0.00827459	0.00337113	0.0064358	0.00398406	0.000612933	0.00122587	0.00520993	0.00674226	0	0.0064358	0.00122587	0.00153233	0.00214527	0.0027582	0.00858106	0.0027582	0.00122587	0.000306466	0.0018388	0.00582286	0.0018388	0.00245173	0.000306466	0.00490346	0.000612933	0.00337113	0.000612933	0.00827459
Uppsala	2016	Aug	2mix	BD	29	2	0.0801322	0.0760017	0.155308	0.0326311	0.124742	0.0326311	0.0528707	0.00123916	0.0119785	0.0289137	0.00289137	0.0148699	0.0136307	0	0.00619579	0.00454358	0.00950021	0	0.00536968	0.00495663	0.00123916	0.00289137	0.0119785	0.000413052	0.00413052	0.00165221	0.00165221	0.00165221	0.00123916	0.00206526	0.00536968	0.00495663	0.0115655	0.00371747	0.00454358	0.00206526	0.00247831	0	0.00165221	0.00330442	0.00123916	0	0.00206526
Uppsala	2016	Aug	2mix	BD	36	3	0.191598	0.0723815	0.0289526	0.0309395	0.0292364	0.0258303	0.00482543	0.0011354	0.015044	0.0491059	0.00652853	0.011354	0.0201533	0.0198694	0.00255464	0.00993471	0.00624468	0.000283849	0.0210048	0.00397389	0.0161794	0.00766392	0.00425773	0	0.0144763	0.00170309	0.00170309	0.00425773	0.00141924	0.00198694	0.00141924	0.00340619	0.00170309	0.00198694	0.00596083	0.00454158	0.00425773	0	0.00425773	0.000851547	0.000851547	0	0.00539313
Uppsala	2016	Nov	2mix	BD	12	1	0.139846	0.0759451	0.0428237	0.0809635	0.0478421	0.0301104	0.044831	0.0227501	0.0150552	0.0123787	0.00066912	0.008364	0.0518568	0.0033456	0.00368016	0.00468384	0.00401472	0	0.0016728	0.0033456	0.00133824	0.00468384	0.0100368	0.00033456	0.00802944	0.0050184	0.00100368	0.00100368	0.00066912	0.00401472	0.00200736	0.0016728	0.00133824	0.00301104	0.00234192	0	0.00200736	0.00133824	0.0033456	0	0.00535296	0	0.00702576
Uppsala	2016	Nov	2mix	BD	29	2	0.126515	0.0552593	0.050412	0.0489578	0.0412021	0.0232671	0.105671	0.0300533	0.0140572	0.0295686	0.00290839	0.00387785	0.0261755	0	0.00484731	0.00727096	0.00242365	0	0.00290839	0.0111488	0.00242365	0.00339312	0.0174503	0.00290839	0.0063015	0.00824043	0	0.000484731	0	0.00533204	0.00242365	0.00290839	0.0111488	0.00484731	0.00145419	0.00193892	0.00193892	0.000484731	0.00484731	0	0	0.000484731	0.00339312
Uppsala	2016	Nov	2mix	BD	36	3	0.176892	0.0317958	0.0116435	0.0206001	0.0111957	0.0165696	0.0667264	0.206897	0.0116435	0.00895656	0.0461263	0.00358262	0.00447828	0.0407524	0.00179131	0.00582176	0.000447828	0	0.00447828	0.000895656	0.00671742	0.00134348	0.00134348	0	0.00403045	0.000895656	0.00134348	0.00358262	0	0.00447828	0.00537394	0.000895656	0.000447828	0	0	0.00223914	0.00223914	0	0.000895656	0.00179131	0	0.000895656	0.000895656
Uppsala	2017	Apr	2mix	BD	12	1	0.0546789	0.0785321	0.0407339	0.0788991	0.0921101	0.0176147	0.0543119	0.0194495	0.0187156	0.0117431	0.00733945	0.0102752	0.0319266	0.0106422	0.00330275	0.0212844	0.00733945	0	0.00220183	0.00110092	0.00110092	0.0040367	0.0040367	0.00550459	0.00477064	0.00990826	0.00256881	0.00293578	0.0216514	0.00550459	0.00220183	0.00110092	0.000366972	0.0106422	0.00623853	0.000366972	0.000366972	0.000733945	0.00330275	0.00477064	0	0.00954128	0.00697248
Uppsala	2017	Apr	2mix	BD	29	2	0.110583	0.0850178	0.0618312	0.039239	0.0178359	0.0356718	0.0719382	0.0142687	0.0332937	0.0107015	0.00059453	0.0059453	0.0249703	0	0.00832342	0.029132	0.00237812	0.00059453	0	0.00713436	0.00891795	0.00713436	0.010107	0	0.00891795	0.00475624	0.00178359	0.00118906	0.00059453	0.0118906	0.00535077	0.00237812	0.0225922	0.00059453	0.0237812	0.00118906	0.00118906	0.00118906	0.0285375	0.00059453	0.00178359	0.00059453	0.0118906
Uppsala	2017	Apr	2mix	BD	36	3	0.155323	0.0728621	0.0488656	0.047993	0.008726	0.0296684	0.0039267	0.021815	0.0427574	0.0091623	0.056719	0.0117801	0.0226876	0.0383944	0.0109075	0.0148342	0.0017452	0	0.0104712	0.0021815	0.0026178	0.0061082	0.0078534	0.0026178	0.0065445	0.0030541	0.0082897	0.0008726	0.0004363	0.0104712	0.008726	0.0008726	0.0030541	0.0013089	0.0004363	0.0056719	0.0061082	0	0.0034904	0.0061082	0.0004363	0.0017452	0.0222513
Uppsala	2014	Apr	1mono	C	9	1	0.0728477	0.0944428	0.0832134	0.0650734	0.0238986	0.0457817	0	0.000863807	0.040023	0.0141088	0	0.0636337	0.000863807	0.00115174	0.0287936	0.0218831	0.000287936	0.00575871	0.0123812	0.0120933	0.0112295	0.008926	0.00921394	0	0.00950187	0	0.00287936	0.0109415	0	0.00633458	0.0103657	0.00575871	0.00115174	0	0.000575871	0.00547077	0.00345523	0	0.0290815	0	0.00719839	0	0
Uppsala	2014	Apr	1mono	C	20	2	0.0708807	0.0550119	0.073261	0.047342	0.00555409	0.046813	0.000793441	0.00105792	0.0327956	0.0105792	0	0.0716742	0.0026448	0.00026448	0.0563343	0.00661201	0.00026448	0	0.00343824	0.0100503	0.0119016	0.0119016	0.0153399	0	0.00634753	0	0.00370272	0.0150754	0	0.000528961	0.0140175	0.00740545	0.00502513	0	0	0.0148109	0.0113727	0	0.00978577	0.00978577	0.00476065	0	0
Uppsala	2014	Apr	1mono	C	43	3	0.0163462	0.114904	0.128846	0.05625	0.00480769	0.0629808	0	0	0.00721154	0.00625	0	0.0774038	0.00769231	0	0.0548077	0.0240385	0	0	0.00528846	0.0254808	0.00769231	0.0134615	0.0283654	0	0.00432692	0	0.000480769	0.00961538	0	0.00288462	0.0105769	0.00432692	0.0346154	0	0	0.0100962	0.00576923	0	0.000961538	0	0.00144231	0	0
Uppsala	2015	Apr	1mono	C	9	1	0.185615	0.140371	0.0417633	0.107889	0.00116009	0.0742459	0	0	0.0348028	0.00812065	0	0.0394432	0.00348028	0	0.0104408	0.0185615	0	0.00232019	0.00464037	0.00580046	0.00464037	0.0116009	0.00464037	0	0.00116009	0	0.00812065	0.00348028	0	0.00232019	0.0104408	0.00464037	0.00232019	0	0	0.00580046	0.0139211	0	0.00928074	0	0.00348028	0	0
Uppsala	2016	Apr	1mono	C	9	1	0.124682	0.132316	0.0713965	0.0549319	0.110163	0.0115252	0.00314324	0.000149678	0.0107768	0.0380183	0.00568777	0.00793294	0.0188595	0.0191588	0.00389163	0.00314324	0.0341266	0.000149678	0.00269421	0.00299356	0.00179614	0.00149678	0.00224517	0.0351744	0.00179614	0.0202066	0.00254453	0.000748391	0.0220027	0.00104775	0.00254453	0.0013471	0	0.00224517	0.00508906	0.0013471	0.00374195	0.025595	0.00359228	0	0.00194582	0.00808262	0.00464002
Uppsala	2016	Apr	1mono	C	20	2	0.0730217	0.100825	0.0553009	0.0375802	0.10663	0.0213871	0.00061106	0	0.0134433	0.0293309	0.0886037	0.0119157	0.014971	0.0250535	0.00397189	0.00458295	0.0125267	0	0.00733272	0.00397189	0.00244424	0.0030553	0.00427742	0.0568286	0.00213871	0.00488848	0.00152765	0.00458295	0.00488848	0.00733272	0.0030553	0.0030553	0.00091659	0.00030553	0.00183318	0.00152765	0.00519401	0	0.00213871	0.00183318	0.00061106	0.0333028	0.00244424
Uppsala	2016	Apr	1mono	C	43	3	0.0611247	0.0845267	0.0625218	0.049249	0.161718	0.0087321	0.0132728	0.00104785	0.00523926	0.0419141	0	0.00977995	0.0157178	0	0.00733496	0.00174642	0.0890674	0	0.00244499	0.00593783	0.000698568	0.00139714	0.0143206	0.00943067	0.00104785	0.00104785	0.000698568	0.000349284	0.0125742	0.0129235	0.00104785	0.00139714	0.00698568	0.00943067	0.00593783	0.0020957	0.00384212	0	0.00104785	0.00768425	0.000698568	0.0020957	0.000698568
Uppsala	2016	Aug	1mono	C	9	1	0.102732	0.0961749	0.0453552	0.0786885	0.0491803	0.0311475	0.0120219	0.00437158	0.0262295	0.0131148	0	0.0169399	0.00655738	0.0333333	0.00601093	0.00382514	0.0010929	0.010929	0.00765027	0.0010929	0.00218579	0.00382514	0.00437158	0.000546448	0.00601093	0.00163934	0.00491803	0.00546448	0.0010929	0.00273224	0.00655738	0.00327869	0	0	0.00928962	0.00273224	0.000546448	0	0.00382514	0	0.000546448	0.00163934	0.0147541
Uppsala	2016	Aug	1mono	C	20	2	0.158567	0.0642504	0.0551895	0.0420099	0.0391269	0.0275947	0.01771	0.00247117	0.0193575	0.0354201	0	0.0135914	0.00864909	0.0345964	0.00247117	0.00288303	0.00247117	0.00411862	0.00576606	0.00370675	0.00453048	0.00823723	0.00453048	0.000411862	0.00370675	0.00411862	0.000823723	0.00411862	0	0.00617792	0.00247117	0.0053542	0	0.000823723	0.00370675	0.000823723	0.00823723	0.000823723	0.00288303	0.000411862	0.00123558	0	0.00288303
Uppsala	2016	Aug	1mono	C	43	3	0.0773784	0.0816068	0.0549683	0.0642706	0.0422833	0.0325581	0.104863	0.005074	0.0160677	0.0131078	0	0.0287526	0.0135307	0.000845666	0.012685	0.00887949	0.00718816	0	0.0114165	0.0147992	0.00211416	0.00465116	0.0118393	0.000422833	0.00549683	0.00211416	0	0.00169133	0.0012685	0.00887949	0.00465116	0.00718816	0.00930233	0.000845666	0.002537	0.00465116	0.0012685	0	0.00211416	0.00761099	0.0012685	0.000845666	0.00338266
Uppsala	2016	Nov	1mono	C	9	1	0.140068	0.0585805	0.0322944	0.0536988	0.0390537	0.0202779	0.0499437	0.0112655	0.0195268	0.0120165	0	0.00488171	0.0131431	0.14157	0.00300413	0.00375516	0.00112655	0.00187758	0.0191513	0.00300413	0.00300413	0.00375516	0.00187758	0.00112655	0.00187758	0.00150207	0.00262861	0.0022531	0.000375516	0.00525723	0.00262861	0.00187758	0	0.00863688	0.00112655	0	0.00262861	0.00826136	0.00375516	0	0.00187758	0.000375516	0.0120165
Uppsala	2016	Nov	1mono	C	20	2	0.399155	0.0417107	0.0179514	0.0248152	0.0105597	0.0163675	0.0844773	0.00158395	0.0163675	0.00897571	0	0.00844773	0.00897571	0.0575502	0.00105597	0.0031679	0.000527983	0	0.00158395	0.00580781	0.00791975	0.00211193	0.00158395	0.00475185	0.00105597	0.00686378	0.00158395	0.00158395	0	0.00580781	0	0.00369588	0	0.00263992	0.00105597	0.000527983	0.0031679	0.00211193	0.00158395	0	0.00158395	0.00369588	0.00369588
Uppsala	2016	Nov	1mono	C	43	3	0.0604375	0.0685947	0.0463478	0.0474601	0.0181683	0.025584	0.32221	0.0582128	0.0133482	0.00593252	0	0.0100111	0.0107527	0.00259548	0.00407861	0.0063033	0.00519095	0	0.00407861	0.00222469	0.00148313	0.00444939	0.0103819	0.000370782	0.020393	0.00482017	0.000741565	0.00111235	0.00185391	0.00296626	0.00296626	0.00222469	0.00889878	0	0.00444939	0.000370782	0.00333704	0	0.00148313	0.000741565	0.000370782	0.000370782	0.00593252
Uppsala	2017	Apr	1mono	C	9	1	0.0959041	0.102897	0.0529471	0.0919081	0.018981	0.025974	0.024975	0.002997	0.023976	0.00999001	0.001998	0.00799201	0.010989	0.034965	0.00599401	0.012987	0.000999001	0	0.011988	0.004995	0.001998	0	0.001998	0.00699301	0.00599401	0.003996	0.000999001	0.000999001	0.002997	0.003996	0.004995	0.000999001	0.000999001	0.000999001	0.001998	0.000999001	0.002997	0	0.001998	0	0.002997	0.00599401	0.00899101
Uppsala	2017	Apr	1mono	C	20	2	0.080708	0.0424779	0.0162832	0.0315044	0.0495575	0.0230088	0.0711504	0.00106195	0.0240708	0.00884956	0	0.00672566	0.00884956	0.0516814	0.00212389	0.00814159	0.00460177	0	0.00460177	0.00318584	0.00318584	0.00247788	0.000707965	0.00849558	0.000707965	0.00106195	0.00566372	0.00141593	0.000353982	0.00353982	0.00353982	0.00106195	0.000353982	0.00495575	0.00283186	0.00141593	0.00566372	0.284248	0.00106195	0.00212389	0.000707965	0.0138053	0.0060177
Uppsala	2017	Apr	1mono	C	43	3	0.0703417	0.0904393	0.0482343	0.0490956	0.0350273	0.037037	0.0519667	0.0367499	0.0364628	0.0114844	0	0.0103359	0.0172265	0.00545507	0.00689061	0.0123457	0.0178007	0	0.00143554	0.0123457	0.00287109	0.00689061	0.0100488	0.00172265	0.00114844	0.000287109	0.00172265	0.00200976	0.000574218	0.013207	0.00631639	0.00258398	0.0221074	0.00602929	0.0137812	0.00143554	0.00401952	0	0.00143554	0	0.000287109	0.000861326	0.00258398
Uppsala	2014	Apr	2mix	CD	10	1	0.0866091	0.106743	0.047619	0.104826	0.0345158	0.0629594	0	0.00127836	0.0230105	0.0182167	0	0.0425056	0.00159795	0	0.0322787	0.0389901	0.000639182	0.00894855	0.00894855	0.0121445	0.0118249	0.00894855	0.00671141	0	0.00511345	0	0.000958773	0.00479386	0	0.0204538	0.00990732	0.00479386	0.00191755	0	0	0.00255673	0.00447427	0	0.012464	0.0166187	0.00575264	0	0.00127836
Uppsala	2014	Apr	2mix	CD	24	2	0.161817	0.0789242	0.0564374	0.0709877	0.00793651	0.0595238	0.000440917	0	0.0233686	0.0194004	0	0.0524691	0.00749559	0.000881834	0.0361552	0.0202822	0	0	0.00925926	0.0171958	0.00837743	0.0171958	0.00308642	0	0.00396825	0	0.00396825	0.0127866	0	0.00617284	0.00970018	0.00529101	0.000881834	0	0	0.00749559	0.00573192	0	0.0167549	0	0.00705467	0	0.00132275
Uppsala	2014	Apr	2mix	CD	44	3	0.0287206	0.0939948	0.0574413	0.0130548	0.232376	0.0261097	0	0	0	0.0130548	0	0.0365535	0	0	0.0652742	0.0287206	0	0	0.00522193	0.0156658	0.0104439	0.0078329	0.0182768	0	0.0130548	0	0.00261097	0	0	0	0.0078329	0.00522193	0.0078329	0	0	0.00261097	0.00261097	0	0.00522193	0.0156658	0	0	0.00261097
Uppsala	2015	Apr	2mix	CD	10	1	0.0526316	0.0947368	0.0526316	0.0947368	0.0210526	0.0631579	0	0	0.0210526	0.0315789	0	0.0105263	0	0	0.0315789	0.0105263	0	0	0	0.0210526	0.0105263	0.0105263	0.0210526	0	0	0	0	0.0315789	0	0	0	0	0	0	0	0	0	0	0	0	0.0210526	0	0
Uppsala	2015	Apr	2mix	CD	24	2	0.0230366	0.0429319	0.0308901	0.0366492	0.00471204	0.0382199	0.00052356	0	0.0306283	0.00471204	0	0.0120419	0.0026178	0.00157068	0.00706806	0.0162304	0	0.202094	0.0039267	0.00183246	0.00340314	0.0039267	0.00418848	0	0.00445026	0	0.0138743	0.00968586	0	0.00575916	0.00994764	0.0039267	0.00026178	0	0	0.0052356	0.00287958	0	0.00811518	0.0065445	0.00235602	0	0
Uppsala	2015	Apr	2mix	CD	44	3	0.0194915	0.0817797	0.0601695	0.0567797	0.0122881	0.0694915	0	0.0029661	0.0262712	0.00720339	0	0.0648305	0.0199153	0	0.0173729	0.015678	0.00127119	0	0.00889831	0.0347458	0.0059322	0.0199153	0.0610169	0	0.00169492	0	0.000423729	0.0059322	0.000847458	0.00338983	0.0165254	0.00338983	0.0105932	0	0.000423729	0.00550847	0.00805085	0	0.0131356	0	0.000423729	0	0.000423729
Uppsala	2016	Apr	2mix	CD	10	1	0.123532	0.115026	0.0453625	0.0603483	0.101661	0.00850547	0.0202511	0.00283516	0.0036452	0.0283516	0.00486027	0.00891049	0.0283516	0.000810045	0.00202511	0.00405022	0.036452	0	0.00121507	0.000810045	0	0.00162009	0.00283516	0.0166059	0.00202511	0.0522479	0.000810045	0.00243013	0.0587282	0.00243013	0	0.00162009	0.000810045	0.000810045	0.00121507	0.00121507	0.000810045	0.00121507	0.00121507	0.00972053	0.00162009	0.00769542	0.00202511
Uppsala	2016	Apr	2mix	CD	24	2	0.136895	0.0792711	0.184862	0.0513939	0.028033	0.0158854	0.000934434	0.000311478	0.0091886	0.0199346	0.00295904	0.021492	0.0123034	0.0992057	0.00202461	0.00249182	0.00716399	0.000155739	0.0158854	0.003582	0.00295904	0.00140165	0.00545086	0.0157296	0.00545086	0.00809843	0.00218035	0.00249182	0.00622956	0.00451643	0.00295904	0.00373774	0.000155739	0.000311478	0.00218035	0.00327052	0.00155739	0.00389347	0.00202461	0.000155739	0.00202461	0.0056066	0.00981156
Uppsala	2016	Apr	2mix	CD	44	3	0.0353492	0.0702726	0.068569	0.0936968	0.0532368	0.00681431	0.00127768	0	0.00553663	0.0408859	0.00212947	0.00851789	0.0379046	0.000851789	0.00340716	0.00255537	0.0344974	0	0.000425894	0.0072402	0.000851789	0.00212947	0.00553663	0.000851789	0.00255537	0.00127768	0	0.00340716	0.00681431	0.00212947	0.00170358	0.00170358	0.000425894	0.0464225	0.00468484	0	0.000425894	0	0.00340716	0	0	0.00127768	0.00511073
Uppsala	2016	Aug	2mix	CD	10	1	0.0899743	0.0689803	0.0342759	0.0792631	0.0895458	0.0235647	0.08012	0.0145673	0.0192802	0.0265638	0.000428449	0.017138	0.0308483	0.0111397	0.00471294	0.0017138	0.00899743	0.000428449	0.00299914	0.00257069	0.00128535	0.00899743	0.00514139	0.000856898	0	0.00642674	0.0017138	0.0205656	0.0368466	0.00599829	0.00385604	0.00214225	0.00128535	0	0.00385604	0.00514139	0.0017138	0	0.00514139	0.00128535	0.00342759	0	0.00257069
Uppsala	2016	Aug	2mix	CD	24	2	0.105854	0.0536585	0.0331707	0.055122	0.0190244	0.0273171	0.0370732	0.00292683	0.0170732	0.0160976	0.00195122	0.0097561	0.0097561	0.0297561	0.00195122	0.00585366	0.00097561	0.000487805	0.00585366	0.00439024	0.00390244	0.00390244	0.00146341	0	0.00390244	0.00585366	0.000487805	0.00097561	0.00292683	0.00243902	0.00146341	0.00341463	0.000487805	0.00097561	0.00243902	0.00439024	0.00439024	0.153171	0.00341463	0	0.00731707	0	0.00731707
Uppsala	2016	Aug	2mix	CD	44	3	0.0404964	0.137818	0.0613978	0.0359242	0.0744611	0.0300457	0.0378837	0.015676	0.00849118	0.0326584	0	0.011757	0.0346179	0.00783801	0.00522534	0.00849118	0.00783801	0	0.0150229	0.0150229	0.0019595	0.00261267	0.019595	0.000653168	0.0111039	0.000653168	0	0.000653168	0.00130634	0.00457218	0.00718485	0.0019595	0.0019595	0.000653168	0.00261267	0.00326584	0.00457218	0	0.00653168	0.000653168	0	0	0.00718485
Uppsala	2016	Nov	2mix	CD	10	1	0.10985	0.0672722	0.0232756	0.0681238	0.0593244	0.0229918	0.141357	0.127732	0.00879932	0.0184502	0.00823162	0.0124894	0.0161794	0.0193017	0.00340619	0.00227079	0.00255464	0	0.00369004	0.00255464	0.00255464	0.00283849	0.00198694	0.00425773	0.00510928	0.0130571	0.000567698	0.00283849	0.00198694	0.00397389	0.00255464	0.00283849	0.00255464	0.00312234	0.000567698	0.00141924	0.00170309	0.00709622	0.00425773	0.00227079	0.000851547	0.000283849	0.00227079
Uppsala	2016	Nov	2mix	CD	24	2	0.158713	0.0384758	0.018128	0.0566038	0.0340363	0.0170181	0.0958195	0.138735	0.018128	0.0151683	0.00554939	0.00517943	0.0162782	0.0358861	0.00147984	0.0136885	0	0	0.0196078	0.00147984	0.00480947	0.00332963	0.0018498	0.0133185	0.00147984	0.00332963	0.00406955	0.000739919	0.000369959	0.00517943	0.00258972	0.0018498	0	0.00295967	0.00147984	0.0018498	0.00591935	0.000739919	0.00295967	0	0.000369959	0.00776915	0.00776915
Uppsala	2016	Nov	2mix	CD	44	3	0.0605659	0.0499558	0.0486295	0.0260831	0.0353669	0.0251989	0.066313	0.110964	0.0428824	0.0150309	0.000884173	0.0243148	0.0247569	0.0181256	0.00442087	0.0110522	0.010168	0.000442087	0.00751547	0.00972591	0.00221043	0.00486295	0.0269673	0.000442087	0.00707339	0.00176835	0.000884173	0.00221043	0.000442087	0.00265252	0.00353669	0.00442087	0.0106101	0.00530504	0.000884173	0.00221043	0.000884173	0.000884173	0.00221043	0.00486295	0.00132626	0	0.00353669
Uppsala	2017	Apr	2mix	CD	10	1	0.104985	0.0750733	0.0316716	0.0815249	0.0439883	0.0246334	0.0826979	0.0304985	0.0175953	0.00703812	0.00058651	0.0105572	0.0322581	0.0434018	0.00821114	0.0240469	0.00469208	0	0.00117302	0.00469208	0.00703812	0.00175953	0.00234604	0.00351906	0.0134897	0.00645161	0.00058651	0	0.00234604	0.00879765	0.00645161	0.00175953	0.00117302	0.00762463	0.00175953	0.00117302	0.00175953	0.0592375	0.00175953	0	0	0.00762463	0.00351906
Uppsala	2017	Apr	2mix	CD	24	2	0.126909	0.0869091	0.0396364	0.08	0.0170909	0.0334545	0.106909	0.00618182	0.0341818	0.00618182	0	0.00581818	0.00836364	0.0294545	0.00218182	0.0127273	0.00327273	0	0.004	0.0109091	0.00581818	0.00290909	0.00145455	0.00181818	0.00218182	0	0.0207273	0.00436364	0.00145455	0.00690909	0.00290909	0.00290909	0.00181818	0.000363636	0.000727273	0.00218182	0.00618182	0.000727273	0.00363636	0.00145455	0.00327273	0.000363636	0.00290909
Uppsala	2017	Apr	2mix	CD	44	3	0.0850171	0.0923642	0.0401469	0.0511677	0.0278142	0.0259774	0.0167935	0.0564156	0.0301758	0.0110207	0	0.0102335	0.0157439	0	0.00734715	0.0202047	0.00341118	0	0.00446077	0.00760955	0.00498557	0.0115455	0.0149567	0.00104959	0.00183679	0.000262398	0.00157439	0.00183679	0	0.00865914	0.00734715	0.00288638	0.00236158	0.00551036	0.00183679	0.00104959	0.0107583	0	0.00524797	0.00629756	0	0	0.00183679
Uppsala	2014	Apr	1mono	D	4	1	0.0526177	0.0735061	0.0518244	0.0174511	0.125331	0.025119	0	0.00185087	0.0253834	0.00898995	0	0.0322581	0.00105764	0.000528821	0.0124273	0.0050238	0.00105764	0.12771	0.0277631	0.0134849	0.0177155	0.00185087	0.00132205	0	0.0124273	0	0.00237969	0.00317292	0	0.00105764	0.00713908	0.00555262	0.00132205	0	0	0.0026441	0.00370175	0	0.00237969	0	0.00237969	0	0
Uppsala	2014	Apr	1mono	D	27	2	0.054326	0.132797	0.102616	0.082495	0.0201207	0.0482897	0	0.00201207	0.0100604	0.0100604	0	0.0583501	0	0	0.0503018	0	0	0.00402414	0.0120724	0.00402414	0.00402414	0.0201207	0.00804829	0	0.00402414	0	0.00402414	0.00603622	0	0.00804829	0.00201207	0.00201207	0.00804829	0	0	0.00201207	0.00201207	0	0	0	0	0	0
Uppsala	2014	Apr	1mono	D	33	3	0.151515	0.0636364	0.0212121	0.069697	0.0606061	0.1	0	0	0.00909091	0.00909091	0	0.0121212	0.00606061	0	0.00606061	0.0151515	0	0	0.0181818	0.0151515	0.0242424	0.0030303	0.00606061	0	0.0121212	0.0030303	0	0.0151515	0	0	0.0030303	0.00606061	0.00909091	0	0	0.0030303	0.0030303	0	0.0030303	0.0121212	0	0	0
Uppsala	2015	Apr	1mono	D	4	1	0.0670391	0.301676	0.0335196	0.0726257	0.0335196	0.027933	0	0	0.0335196	0.0167598	0	0.0391061	0	0	0.0558659	0.00558659	0	0	0.00558659	0.00558659	0.027933	0	0	0	0	0	0	0.0167598	0	0.0167598	0.0167598	0	0.0167598	0	0	0	0	0	0.0167598	0.0111732	0	0	0
Uppsala	2015	Apr	1mono	D	27	2	0.0633884	0.132539	0.0560891	0.104879	0.0153669	0.0760661	0	0	0.0545524	0.0149827	0	0.0284287	0.00729927	0.000384172	0.0211295	0.0288129	0	0	0.00768344	0.00537841	0.00461007	0.00998847	0.013446	0	0.00307338	0	0.00537841	0.00653093	0.000384172	0.0172877	0.0096043	0.00422589	0.00537841	0	0	0.00653093	0.0122935	0	0.00307338	0.00115252	0.00384172	0	0.000384172
Uppsala	2015	Apr	1mono	D	33	3	0.0882225	0.165146	0.129944	0.039548	0.0134724	0.0239027	0	0.00130378	0.0230335	0.00956106	0	0.00782269	0.0239027	0	0.0108648	0.0069535	0.129509	0	0.00173837	0.0134724	0.00304216	0.00478053	0.00738809	0	0.00130378	0	0.00260756	0.00217297	0.000434594	0.000869187	0.00564972	0.00260756	0.000869187	0	0.000869187	0.00391134	0.00130378	0	0.000434594	0.00304216	0.000869187	0	0
Uppsala	2016	Apr	1mono	D	4	1	0.08	0.0592941	0.0282353	0.0301176	0.0221176	0.0122353	0.00235294	0.000941176	0.00847059	0.00941176	0.211765	0.00894118	0.0122353	0.00282353	0.00141176	0.00988235	0.00941176	0.0277647	0.00705882	0.00705882	0.00470588	0.000941176	0.00329412	0.0192941	0.00282353	0	0.00517647	0.00329412	0.00941176	0.00235294	0.00470588	0.00188235	0.000470588	0.00376471	0	0.00188235	0.00235294	0	0.00235294	0	0.000941176	0.00847059	0.0112941
Uppsala	2016	Apr	1mono	D	27	2	0.0487401	0.120027	0.0659814	0.0600133	0.0371353	0.0185676	0.00928382	0.00132626	0.0135942	0.0182361	0.181366	0.0106101	0.0324934	0.00828912	0.00265252	0.00364721	0.0116048	0	0.00397878	0.00198939	0.00132626	0.00397878	0.00729443	0.0258621	0.00232095	0.0275199	0.000994695	0.00298408	0.0162467	0.0122679	0.00530504	0.00132626	0.00165782	0	0.00265252	0.00132626	0.00232095	0	0.00497347	0.00397878	0.00198939	0.000994695	0.00132626
Uppsala	2016	Apr	1mono	D	33	3	0.100901	0.0630631	0.0456456	0.0402402	0.036036	0.0126126	0	0	0.0138138	0.0138138	0.215616	0.0024024	0.039039	0	0.0018018	0.003003	0.0516517	0	0.0042042	0.00780781	0	0.0024024	0.0048048	0.0102102	0.0048048	0.0012012	0.0018018	0	0.0252252	0.0048048	0.0024024	0.0036036	0.0042042	0.0108108	0.00780781	0.0018018	0.0012012	0	0.000600601	0	0	0.0012012	0.00780781
Uppsala	2016	Aug	1mono	D	4	1	0.136418	0.0818505	0.0533808	0.0502175	0.0771056	0.0205615	0.00434955	0.0205615	0.013444	0.0201661	0.11032	0.00672202	0.0193752	0.013444	0.00395413	0.0126532	0.00395413	0	0.011467	0.00197707	0.00158165	0.00553578	0.00355872	0.000395413	0.00276789	0.00158165	0.00118624	0.00434955	0.00158165	0.00316331	0.00316331	0.000395413	0	0.00237248	0.00395413	0.00434955	0.00672202	0.029656	0.00158165	0	0.000395413	0	0.00790826
Uppsala	2016	Aug	1mono	D	27	2	0.083908	0.0670498	0.0743295	0.0475096	0.103448	0.0383142	0.0923372	0.0505747	0.0145594	0.0409962	0.00191571	0.0122605	0.0287356	0.010728	0.00498084	0.00957854	0.010728	0.000383142	0.00344828	0.00114943	0.00153257	0.00153257	0.00383142	0	0.00996169	0.00268199	0.00114943	0.00114943	0.0045977	0.0045977	0.00229885	0.00229885	0.00306513	0.0045977	0.00727969	0.00114943	0.00191571	0.00306513	0.00306513	0.00114943	0.000766284	0.000383142	0.00153257
Uppsala	2016	Aug	1mono	D	33	3	0.188776	0.0769558	0.0276361	0.0365646	0.0905612	0.0263605	0.0119048	0.00552721	0.0165816	0.0352891	0.00807823	0.00467687	0.0722789	0.00085034	0.00255102	0.0106293	0.00467687	0	0.0106293	0.00637755	0.0195578	0.00340136	0.00212585	0	0.0102041	0.00127551	0.00170068	0.00595238	0.00255102	0.00212585	0.0042517	0.00595238	0.00042517	0.00170068	0.00935374	0.00212585	0.00467687	0.00977891	0.00212585	0.00255102	0.00085034	0	0.0042517
Uppsala	2016	Nov	1mono	D	4	1	0.201278	0.057508	0.0239617	0.043131	0.0327476	0.0247604	0.028754	0.0439297	0.0183706	0.0207668	0.00479233	0.00559105	0.0151757	0.0255591	0.00159744	0.00798722	0.000798722	0	0.00878594	0.00559105	0.00638978	0.00559105	0.00479233	0.000798722	0.00878594	0.00319489	0.00399361	0.0119808	0.000798722	0.00479233	0.00479233	0.00399361	0	0.00638978	0.00319489	0	0.00399361	0	0.00159744	0	0.000798722	0	0.0135783
Uppsala	2016	Nov	1mono	D	27	2	0.201372	0.0451977	0.0326877	0.0419693	0.0460048	0.0137207	0.0585149	0.20339	0.0108959	0.0177563	0.00484262	0.00322841	0.0298628	0.0149314	0.00363196	0.00968523	0.00201776	0	0.000807103	0.00161421	0.00242131	0.000403551	0.00282486	0.000807103	0.00847458	0.00564972	0	0.000403551	0.00322841	0.00242131	0.00121065	0.000403551	0.000403551	0.00161421	0.00605327	0.00161421	0.000807103	0.000807103	0.00242131	0.00605327	0.00201776	0	0.00605327
Uppsala	2016	Nov	1mono	D	33	3	0.0854651	0.0261628	0.0156977	0.0197674	0.0156977	0.0186047	0.00406977	0.375581	0.0127907	0.00813953	0.000581395	0.00290698	0.00697674	0.00755814	0.00232558	0.0226744	0.000581395	0	0.00116279	0.00523256	0.000581395	0.00174419	0.00174419	0	0.00348837	0	0.00232558	0.00116279	0	0.000581395	0.00116279	0.00116279	0.000581395	0	0.000581395	0.00174419	0.00116279	0	0	0.0133721	0	0	0.00406977
Uppsala	2017	Apr	1mono	D	4	1	0.118071	0.0691145	0.0554356	0.0575954	0.012599	0.0201584	0.0302376	0.0197984	0.0259179	0.00431965	0	0.00611951	0.012239	0.0331174	0.00467963	0.00899928	0.00107991	0	0.0050396	0.00323974	0.00791937	0.00431965	0.00215983	0.00539957	0.00575954	0.000359971	0.0075594	0.00107991	0.00323974	0.00611951	0.00431965	0.000719942	0.000719942	0.00179986	0.00575954	0.000719942	0.00395968	0	0.00431965	0	0.00143988	0.00467963	0.00539957
Uppsala	2017	Apr	1mono	D	27	2	0.0475771	0.0563877	0.0493392	0.0400881	0.0488987	0.0264317	0.0303965	0.0986784	0.0110132	0.00440529	0.000440529	0.00220264	0.023348	0.00704846	0.00352423	0.0334802	0.00528634	0	0.00132159	0.00264317	0.00132159	0.00176211	0.00132159	0.00484581	0.00352423	0.0030837	0.00264317	0	0.00132159	0.0030837	0.000881057	0	0.00132159	0.00837004	0.0092511	0	0	0.0030837	0.00132159	0	0.00176211	0.000881057	0.00396476
Uppsala	2017	Apr	1mono	D	33	3	0.150724	0.0623033	0.0286344	0.0500315	0.0179358	0.0358716	0.0261171	0.0302077	0.028005	0.0129012	0.000629327	0.00849591	0.0195091	0.00157332	0.00409062	0.0276904	0.00503461	0.00125865	0.00377596	0.0138452	0.00377596	0.0034613	0.00220264	0.000314663	0.00251731	0.00912524	0.0182505	0.00125865	0.0113279	0.00188798	0.0034613	0.00314663	0.00125865	0.00566394	0.0106986	0.00125865	0.00314663	0	0.00283197	0.00314663	0.000629327	0.00094399	0.00188798
Rostock	2014	Apr	1mono	C	3	1	0.0743243	0.0202703	0.0045045	0.108108	0.301802	0.0225225	0	0	0.00225225	0.00675676	0	0.0585586	0	0	0	0.0247748	0	0	0	0.00675676	0	0.00675676	0	0	0.0225225	0	0.036036	0	0	0	0	0.00675676	0	0	0	0	0.0045045	0	0.0202703	0	0.0045045	0	0.00225225
Rostock	2014	Apr	1mono	C	4	2	0.16156	0.0250696	0.0194986	0.0584958	0.100279	0.0139276	0	0	0.0139276	0.0111421	0	0.0250696	0	0	0	0.0612813	0	0	0.0194986	0.0111421	0	0.00278552	0	0	0.00557103	0	0.10585	0	0	0	0.00278552	0.0250696	0	0	0	0	0	0	0	0	0	0	0.00278552
Rostock	2014	Apr	1mono	C	8	3	0.336957	0.00905797	0.0144928	0.0289855	0.288043	0.00362319	0	0	0	0.00724638	0	0	0	0	0.00362319	0.0362319	0	0	0.0217391	0	0	0.00181159	0	0	0	0	0.0253623	0	0	0.00181159	0	0.0108696	0	0	0.00362319	0	0	0	0.00362319	0	0.00181159	0	0.00362319
Rostock	2015	Apr	1mono	C	3	1	0.270208	0	0.00692841	0.0300231	0.00461894	0.00692841	0	0	0.00692841	0.0115473	0	0	0.00461894	0.00461894	0	0.0161663	0	0	0.00230947	0.0138568	0.00461894	0.00923788	0	0	0.00230947	0	0.0184758	0	0	0	0	0.00692841	0	0	0	0	0.00230947	0	0	0	0.00230947	0	0
Rostock	2015	Apr	1mono	C	4	2	0.294671	0.0219436	0.0125392	0.00626959	0.0125392	0.131661	0	0	0.0282132	0.0031348	0	0	0.0031348	0	0	0.0250784	0	0	0.015674	0.0125392	0	0.0564263	0	0	0.0031348	0	0.0689655	0	0	0	0	0.0376176	0	0	0	0	0	0	0.00626959	0	0.0188088	0	0.0125392
Rostock	2015	Apr	1mono	C	8	3	0.254642	0.0159151	0.0159151	0.00795756	0.0132626	0.0503979	0	0.00265252	0.0185676	0.00265252	0	0	0.00265252	0	0.00265252	0.0424403	0	0	0	0.00795756	0	0.0344828	0	0	0.00795756	0	0.145889	0	0	0	0.00530504	0.0318302	0	0	0	0	0	0	0.00265252	0	0.0106101	0	0
Rostock	2016	Apr	1mono	C	3	1	0.233491	0.0259434	0.0117925	0.0566038	0.0165094	0.0188679	0	0	0.00707547	0	0	0.0117925	0	0	0	0.00471698	0	0	0.00943396	0.0518868	0.00235849	0.0165094	0.00707547	0	0.00235849	0	0.0259434	0	0	0	0	0.0330189	0	0	0	0	0.00707547	0	0.00707547	0	0.0117925	0	0.0165094
Rostock	2016	Apr	1mono	C	4	2	0.325342	0.0205479	0.00684932	0.0205479	0.0273973	0.00342466	0	0.00342466	0.00684932	0.00342466	0	0.00684932	0.00684932	0	0	0.010274	0	0	0.00342466	0.00342466	0	0.0239726	0.00684932	0	0	0	0.0171233	0	0	0	0	0.0376712	0	0	0	0	0	0	0.010274	0	0.0239726	0	0
Rostock	2016	Aug	1mono	C	3	1	0.222222	0.015873	0.00453515	0.0136054	0.0362812	0.015873	0	0	0	0.00680272	0	0.00453515	0	0	0	0.0113379	0	0	0.00907029	0.0272109	0.00453515	0.00453515	0	0	0	0	0.00907029	0	0	0	0	0.0113379	0	0	0	0	0.00226757	0	0	0	0.00226757	0	0.00453515
Rostock	2016	Aug	1mono	C	4	2	0.232852	0.0270758	0.0306859	0.0216606	0.0361011	0.0451264	0	0	0.0306859	0.0108303	0	0.00541516	0.00361011	0	0	0.0288809	0	0	0.0162455	0.00722022	0	0.0812274	0.00361011	0	0	0	0.066787	0	0	0	0	0.034296	0	0.00902527	0	0	0	0	0.00541516	0	0.0144404	0	0.00180505
Rostock	2016	Aug	1mono	C	8	3	0.425876	0.0242588	0.0107817	0.0188679	0.00808625	0.0188679	0	0	0.00808625	0.00269542	0	0	0	0	0	0.0269542	0	0.00269542	0	0.00539084	0	0.0242588	0	0	0.00269542	0	0.0943396	0	0	0	0.00539084	0.0134771	0	0	0	0	0	0	0.00269542	0	0.0161725	0	0
Rostock	2016	Nov	1mono	C	3	1	0.25682	0.0188147	0.0131703	0.0545626	0.0244591	0.0301035	0	0.00188147	0.0301035	0.00376294	0	0.0084666	0.00752587	0	0	0.0376294	0	0	0.00376294	0.0310442	0	0.014111	0.000940734	0	0	0	0.0366886	0	0	0	0.000940734	0.0150517	0	0	0	0	0.000940734	0	0	0	0.000940734	0	0.0103481
Rostock	2016	Nov	1mono	C	4	2	0.161922	0.0373665	0.0516014	0.0106762	0.0124555	0.0604982	0.0142349	0.00355872	0.0266904	0.00533808	0	0	0.00355872	0	0	0.0338078	0	0	0.00355872	0.00533808	0	0.0266904	0	0	0.00355872	0	0.0427046	0	0	0	0.00533808	0.0373665	0	0	0	0	0	0	0	0.00177936	0.0480427	0	0.00177936
Rostock	2016	Nov	1mono	C	8	3	0.206478	0.0121457	0.0323887	0.0242915	0	0.0688259	0	0	0.0121457	0	0	0	0	0	0	0.0323887	0	0	0.00404858	0	0	0.0445344	0.00404858	0	0.00404858	0	0.0607287	0	0	0	0	0.0769231	0	0	0	0	0	0	0	0	0.0121457	0	0
Rostock	2017	Apr	1mono	C	3	1	0.291809	0.0170648	0.0153584	0.0153584	0.0460751	0.0255973	0	0.0341297	0.00341297	0	0	0.00682594	0.0153584	0	0	0.0204778	0	0	0.00341297	0.00853242	0	0.0255973	0	0	0	0	0.0221843	0	0	0	0	0.00853242	0	0	0	0	0.00170648	0	0.00170648	0	0.00170648	0	0.00511945
Rostock	2017	Apr	1mono	C	4	2	0.105263	0.033241	0.0304709	0.0166205	0.0609418	0.0304709	0	0.00554017	0.0138504	0.00277008	0	0.0249307	0.0110803	0	0	0.0387812	0.00277008	0	0.0110803	0.0110803	0	0.0803324	0.00554017	0	0.00554017	0	0.0277008	0	0	0.00554017	0	0.0277008	0	0	0	0	0	0	0.0110803	0	0.0138504	0	0.0166205
Rostock	2017	Apr	1mono	C	8	3	0.124675	0.0103896	0.0181818	0	0.025974	0.0181818	0	0.0831169	0.0285714	0	0	0	0.0025974	0	0	0.00779221	0	0	0	0.00779221	0	0.0207792	0	0	0.0025974	0	0.0233766	0	0	0	0	0.0103896	0	0	0	0	0	0	0	0	0.00519481	0	0.00519481
Rostock	2014	Apr	2mix	CD	1	1	0.0621118	0.00621118	0.0186335	0.0621118	0.478261	0.00207039	0	0	0.0165631	0.00828157	0	0	0	0	0.00828157	0.00621118	0	0	0.00207039	0	0	0	0	0	0.0227743	0	0.0165631	0	0	0	0.00414079	0.00621118	0	0	0	0	0	0	0	0	0.010352	0	0.010352
Rostock	2014	Apr	2mix	CD	5	2	0.143925	0.00747664	0.0130841	0.035514	0.35514	0.00373832	0	0	0.00747664	0.00186916	0	0.00560748	0	0	0	0.0598131	0	0	0	0	0	0.00373832	0	0	0	0	0.106542	0	0	0	0	0	0	0	0	0	0	0	0.00186916	0	0.00373832	0	0.00560748
Rostock	2014	Apr	2mix	CD	9	3	0.131148	0.0136612	0.0163934	0.0628415	0.226776	0.00819672	0	0	0.0136612	0.010929	0	0.0491803	0.0218579	0	0	0.0218579	0	0	0.010929	0	0.0245902	0.00273224	0	0	0.00546448	0	0.0355191	0	0	0	0	0.00546448	0	0	0.00819672	0	0	0	0	0	0.00273224	0	0.00819672
Rostock	2015	Apr	2mix	CD	1	1	0.140845	0.0246479	0.0176056	0.0246479	0.0387324	0.0140845	0	0.0809859	0	0.00352113	0	0.00352113	0.00352113	0	0	0.0352113	0	0	0.0387324	0.00352113	0	0.00704225	0	0	0.0105634	0	0.0528169	0	0	0	0	0.0352113	0	0	0	0	0	0	0	0	0.0176056	0	0.00704225
Rostock	2015	Apr	2mix	CD	5	2	0.153652	0.0176322	0.0100756	0.00755668	0.0352645	0.0201511	0	0.0201511	0.0125945	0.0125945	0	0	0	0	0	0.0428212	0	0	0.00251889	0.00755668	0	0.0100756	0	0	0	0	0.0403023	0.00503778	0	0	0	0.0125945	0	0	0	0	0	0	0.00755668	0	0.00251889	0	0
Rostock	2015	Apr	2mix	CD	9	3	0.311	0.0120192	0.0202308	0.0266423	0.0145231	0.03125	0	0	0.0408654	0	0	0.00721154	0.0146231	0	0	0.0216346	0	0	0	0	0	0.00961538	0.00240385	0	0.00480769	0	0.189904	0	0	0.00240385	0.00480769	0.0240385	0	0	0.00240385	0	0	0	0.00240385	0	0.00721154	0	0
Rostock	2016	Apr	2mix	CD	5	2	0.233645	0.0186916	0.0124611	0.00623053	0.0155763	0.0373832	0	0.00311526	0.0186916	0	0	0	0	0	0	0.00311526	0	0	0	0.0218069	0	0.11838	0.00311526	0	0	0	0.0436137	0.0186916	0	0	0.00311526	0.0623053	0	0	0	0	0	0	0	0.00623053	0.0186916	0	0.00934579
Rostock	2016	Apr	2mix	CD	9	3	0.255952	0.0238095	0.0119048	0.0178571	0.0178571	0.077381	0	0	0.0119048	0	0	0	0.0119048	0	0	0.0119048	0	0	0	0.00595238	0	0.0416667	0.00595238	0	0	0	0.0416667	0	0	0	0	0.0178571	0	0	0	0	0	0	0.00595238	0	0.0178571	0	0.00595238
Rostock	2016	Aug	2mix	CD	1	1	0.0549828	0.00343643	0.0103093	0.0309278	0.0515464	0.00343643	0	0.0893471	0.00687285	0.00343643	0	0.00687285	0.0171821	0	0	0.00343643	0.00343643	0	0.0618557	0.0103093	0	0.0137457	0	0	0.00687285	0	0.0137457	0	0	0	0.00343643	0.00687285	0	0	0	0	0	0	0	0	0.0137457	0	0
Rostock	2016	Aug	2mix	CD	9	3	0.219907	0.0138889	0.0185185	0.0185185	0.0393519	0.0277778	0	0	0.0162037	0.0115741	0	0.0138889	0.0162037	0	0	0.0185185	0.00694444	0	0.0277778	0	0	0.0138889	0.00231481	0	0.00694444	0	0.00694444	0	0	0	0	0.0208333	0	0	0.00694444	0	0	0	0	0	0.00694444	0	0.00462963
Rostock	2016	Nov	2mix	CD	1	1	0.0631068	0.0242718	0.0145631	0.0145631	0.0194175	0.0169903	0	0	0.0291262	0	0	0	0.00242718	0	0	0.0145631	0	0	0	0	0	0.00970874	0.00485437	0	0.00242718	0	0.555825	0	0	0	0	0.00485437	0	0	0	0	0	0	0.00242718	0	0.00728155	0	0.00485437
Rostock	2016	Nov	2mix	CD	5	2	0.159184	0.0462585	0.0136054	0.0312925	0.00952381	0.0544218	0	0.0108844	0.029932	0.00544218	0	0	0.00408163	0	0	0.047619	0	0	0.00136054	0.00680272	0	0.0326531	0	0	0.00272109	0	0.0870748	0	0	0	0.00272109	0.0367347	0	0	0	0	0	0	0.00816327	0	0.0272109	0	0.00136054
Rostock	2016	Nov	2mix	CD	9	3	0.191336	0.00722022	0.0288809	0.0180505	0.0270758	0.0198556	0	0.0126354	0.0162455	0.00361011	0	0.00361011	0	0	0	0.0541516	0	0	0.00180505	0.00361011	0	0.0415162	0.00541516	0	0.00361011	0	0.0234657	0	0	0	0.00180505	0.0288809	0	0	0	0	0	0	0	0	0.032491	0	0
Rostock	2017	Apr	2mix	CD	1	1	0.157001	0.019802	0.0381895	0.0113154	0.0410184	0.00990099	0	0.106082	0.00424328	0.00282885	0	0.00282885	0.00565771	0.00565771	0	0.0155587	0	0	0.00990099	0.00565771	0	0.0127298	0.00282885	0	0	0	0.0212164	0	0	0	0.00282885	0.00848656	0	0.00141443	0	0	0.00990099	0	0.00141443	0	0.0127298	0	0.00707214
Rostock	2017	Apr	2mix	CD	5	2	0.0759259	0.0296296	0.00555556	0.0259259	0.0388889	0.0277778	0	0.0037037	0.00185185	0	0	0.00185185	0	0	0	0.0277778	0	0	0.0111111	0.00740741	0	0.0111111	0	0	0	0	0.0351852	0	0	0	0.00185185	0.0203704	0	0	0	0	0	0	0.0037037	0	0.0037037	0	0.0111111
Rostock	2017	Apr	2mix	CD	9	3	0.115686	0.0176471	0.0333333	0.0176471	0.0176471	0.00980392	0	0.143137	0.00588235	0.00392157	0	0	0	0	0	0.0313725	0.0137255	0	0.00196078	0.00392157	0.00196078	0.00196078	0	0.00196078	0.00392157	0	0.027451	0	0	0	0.00196078	0.0137255	0	0	0	0	0	0	0	0.00588235	0.00196078	0	0.00196078
Rostock	2014	Apr	1mono	D	2	1	0.295556	0.00888889	0.0288889	0.0288889	0.171111	0.00222222	0	0	0.00222222	0.00666667	0	0	0.00888889	0	0	0.06	0	0	0	0	0	0.00444444	0	0	0.00666667	0	0.0466667	0	0	0	0	0.00888889	0	0	0	0	0	0	0	0	0.00222222	0	0
Rostock	2014	Apr	1mono	D	6	2	0.310705	0.0078329	0.0078329	0.0391645	0.146214	0.0208877	0	0	0.0130548	0	0	0.00261097	0.00522193	0	0	0.0104439	0	0	0	0.00522193	0.0313316	0.0208877	0	0	0.0078329	0	0.0287206	0	0	0	0	0.00522193	0	0	0	0	0	0	0	0	0	0	0.00261097
Rostock	2014	Apr	1mono	D	7	3	0.164384	0.00456621	0.0319635	0.0365297	0.292237	0.00456621	0	0	0	0	0	0	0	0	0	0.0958904	0	0	0.00913242	0	0	0	0	0	0.0319635	0	0.0228311	0	0	0	0	0.00456621	0	0	0	0	0	0	0	0	0	0	0.0136986
Rostock	2015	Apr	1mono	D	2	1	0.302387	0.00795756	0.00530504	0.0238727	0.0424403	0.0424403	0	0.00265252	0.0238727	0.00530504	0	0.00265252	0	0	0	0.0212202	0	0	0	0.0132626	0	0.00530504	0.00265252	0	0	0.00795756	0.0291777	0	0	0	0	0.0106101	0	0	0.00265252	0	0	0	0	0	0	0	0.00530504
Rostock	2015	Apr	1mono	D	6	2	0.293532	0.0124378	0.0149254	0.00995025	0.0273632	0.0199005	0	0.179104	0	0.00248756	0	0.00746269	0.00248756	0	0	0.106965	0.00248756	0	0.00248756	0.00248756	0.00248756	0.0298507	0	0	0	0	0.0174129	0	0	0	0	0.0149254	0	0	0	0	0	0	0	0	0.00248756	0	0.00497512
Rostock	2015	Apr	1mono	D	7	3	0.256098	0.0121951	0.0162602	0.0182927	0.0406504	0.0243902	0	0.0670732	0.0101626	0.00406504	0	0	0.00609756	0	0	0.0447154	0.00406504	0	0	0.00406504	0	0.107724	0	0	0.00203252	0	0.0325203	0	0	0	0	0.0264228	0	0	0	0	0	0	0	0.00203252	0.00203252	0	0.0223577
Rostock	2016	Apr	1mono	D	2	1	0.328018	0.0159453	0	0.0250569	0.022779	0.0182232	0	0.0113895	0.0182232	0.00683371	0	0	0	0	0	0.00455581	0	0	0	0.00911162	0	0.0182232	0	0	0.0022779	0	0.0159453	0	0	0.0022779	0.0022779	0.0615034	0	0	0	0	0	0	0.00683371	0	0.0205011	0	0.0113895
Rostock	2016	Apr	1mono	D	6	2	0.285024	0.057971	0.0386473	0.0241546	0.0193237	0.0386473	0	0.00483092	0.0193237	0.00483092	0	0.0144928	0	0	0	0.00483092	0	0	0	0.0241546	0	0.0193237	0.00483092	0	0.00483092	0	0	0.00483092	0	0	0	0.00483092	0	0	0	0	0	0	0	0	0.0724638	0	0
Rostock	2016	Apr	1mono	D	7	3	0.340909	0.00757576	0.0113636	0.0189394	0.030303	0.0492424	0	0	0.00757576	0	0	0	0.00378788	0	0	0.00378788	0	0	0	0.00378788	0	0.0871212	0.00757576	0	0.00378788	0	0.0189394	0.00757576	0	0	0	0.0416667	0	0	0	0	0	0	0.00757576	0	0.0454545	0	0
Rostock	2016	Aug	1mono	D	2	1	0.409369	0.01222	0.00814664	0.0224033	0.0468432	0.01222	0	0.0162933	0.00610998	0.00203666	0	0	0.00203666	0	0	0.0183299	0	0	0	0.00814664	0	0.01222	0	0	0	0	0.0101833	0	0	0	0	0.00814664	0	0	0.00407332	0	0	0	0	0	0	0	0.00203666
Rostock	2016	Aug	1mono	D	6	2	0.345404	0.00557103	0.00557103	0.0111421	0.0111421	0.00835655	0	0.334262	0.00278552	0	0	0.00278552	0.00278552	0	0	0.0417827	0	0	0.00557103	0	0	0.0111421	0	0	0	0	0.00557103	0	0	0	0	0.00835655	0	0	0	0	0	0	0	0	0.0139276	0	0
Rostock	2016	Aug	1mono	D	7	3	0.302452	0.013624	0.0163488	0.013624	0.0245232	0.0217984	0	0.141689	0.00544959	0	0	0	0	0	0	0.0217984	0.0027248	0	0.00817439	0	0	0.103542	0.00544959	0	0.0027248	0	0.013624	0	0	0	0	0.0245232	0	0	0	0	0	0	0.00817439	0	0.0108992	0	0
Rostock	2016	Nov	1mono	D	6	2	0.142636	0.0108527	0.0108527	0.00775194	0.0263566	0.020155	0	0.0170543	0.0139535	0	0	0.0155039	0.00155039	0	0.00155039	0.0511628	0	0	0	0.00465116	0	0.0589147	0.00775194	0	0.00465116	0	0.252713	0.00155039	0	0	0	0.0294574	0	0	0	0	0	0	0.00310078	0	0.00620155	0	0.00775194
Rostock	2016	Nov	1mono	D	7	3	0.25	0.012069	0.0155172	0.00862069	0.0206897	0.0655172	0	0.0568966	0.012069	0	0	0	0	0	0	0.0241379	0	0	0.00689655	0.00517241	0	0.0741379	0	0	0.00517241	0	0.0448276	0	0	0	0	0.0189655	0	0	0	0	0	0	0.00344828	0.00172414	0.0327586	0	0.00689655
Rostock	2017	Apr	1mono	D	2	1	0.0795058	0.0188365	0.00403769	0.00807537	0.0790078	0.0184966	0	0.0396851	0.0161507	0.00672948	0	0.0013459	0	0	0.0013459	0.0282638	0.00269179	0	0.0188425	0.00807537	0	0.0524899	0	0	0.00942127	0	0.0471063	0	0	0	0.00269179	0.0484522	0	0	0.00538358	0	0	0	0.00269179	0	0.00403769	0	0.00269179
Rostock	2017	Apr	1mono	D	6	2	0.160121	0.021148	0.0120846	0.0060423	0.0151057	0.0392749	0	0.175227	0.00302115	0.0060423	0	0.0151057	0.0060423	0	0	0.0664653	0	0	0.0181269	0	0	0.0060423	0.0060423	0	0	0	0.0181269	0	0	0	0	0.0271903	0	0	0	0	0.00906344	0	0.00302115	0	0.021148	0	0
Rostock	2017	Apr	1mono	D	7	3	0.117986	0.0230216	0.0158273	0.0244604	0.0115108	0.0201439	0	0.0848921	0.0172662	0	0	0	0	0	0	0.0388489	0.00143885	0	0.00143885	0.00719424	0	0.0244604	0	0	0	0	0.0388489	0	0	0.00143885	0	0.0805755	0	0.00143885	0	0	0	0	0.0028777	0	0.0057554	0	0.00431655
[truncated: 403 more columns]
