# Supplementary material for: Site-Dependent Relationships Between Fungal Community Composition, Plant Genotypic Diversity and Environmental Drivers in a Salix Biomass System
Source: Front Fungal Biol. 2021 Aug 13;2:671270. doi: 10.3389/ffunb.2021.671270 (PMC10512226; doi:10.3389/ffunb.2021.671270)
Supplement: Supplementary file 3 [file Table_3.xlsx]

## Sheet: Table S3
Table S3 Relative abundance (rarefied data) for the 18 identified ECM study-level species hypothesis (SH) or operational taxonomic units (OTUs) in soil samples from Salix genotype trials in Uppsala, Sweden and Rostock, Germany
1, 2 Sampling was done in April 2014 (pre-planting), 2015, 2016 and 2017 for comparisons between years, and additionally in August and November 2016 to allow for seasonal comparisons
3 Genotypes were grown in monoculture, 2-, 3- and 4-mixtures. Rostock have two genotypes in monoculture and 2-mixture (C, D and CD)
4 Genotypes correspond to A = "Björn", B = "Jorr", C = "Loden" and D = "Tora"
Site	Year 1	Month 2	Diversity level 3	Genotypes 4	Plot	Block	Inocybe curvipes	Hebeloma alpinum	Geopora sp.	Clavulina sp.	Strobilomyces strobilaceus	Hymenogaster sp.	Laccaria tortilis	Hebeloma mesophaeum	Hebeloma fusisporum	Xerocomellus sp.	Paxillus ammoniavirescens	Strobilomyces strobilaceus	Pulvinula sp.	Tomentella sp.	Amanita sp.	Strobilomyces strobilaceus	Xerocomellus sp.	Tomentella sp.
Uppsala	2014	Apr	1mono	A	5	1	0	0	0	1	0	0	0	0	0	0	0	0	0	0	0	0	0	0
Uppsala	2014	Apr	1mono	A	37	3	0	0	0	0	1	0	0	0	0	0	0	0	0	0	0	0	0	0
Uppsala	2015	Apr	1mono	A	5	1	0	0	0	1	0	0	0	0	0	0	0	0	0	0	0	0	0	0
Uppsala	2015	Apr	1mono	A	28	2	0	0	0	1	0	0	0	0	0	0	0	0	0	0	0	0	0	0
Uppsala	2016	Apr	1mono	A	5	1	0	0	0	0.333333333333333	0	0	0	0	0	0	0	0	0	0.666666666666667	0	0	0	0
Uppsala	2016	Apr	1mono	A	28	2	0	1	0	0	0	0	0	0	0	0	0	0	0	0	0	0	0	0
Uppsala	2016	Apr	1mono	A	37	3	0	0	0	0	0	0	0	0	0	1	0	0	0	0	0	0	0	0
Uppsala	2016	Aug	1mono	A	5	1	0	0.1	0.4	0	0.1	0	0.1	0	0	0	0	0.2	0	0	0	0	0	0.1
Uppsala	2016	Aug	1mono	A	28	2	0.75	0	0	0	0.25	0	0	0	0	0	0	0	0	0	0	0	0	0
Uppsala	2016	Aug	1mono	A	37	3	0	0	1	0	0	0	0	0	0	0	0	0	0	0	0	0	0	0
Uppsala	2016	Nov	1mono	A	5	1	0.0961538461538462	0.884615384615385	0	0	0.0192307692307692	0	0	0	0	0	0	0	0	0	0	0	0	0
Uppsala	2016	Nov	1mono	A	28	2	0.588235294117647	0.411764705882353	0	0	0	0	0	0	0	0	0	0	0	0	0	0	0	0
Uppsala	2016	Nov	1mono	A	37	3	0.444444444444444	0.518518518518518	0.0185185185185185	0	0	0	0	0	0	0	0	0.0185185185185185	0	0	0	0	0	0
Uppsala	2017	Apr	1mono	A	5	1	0.25	0.5	0	0.25	0	0	0	0	0	0	0	0	0	0	0	0	0	0
Uppsala	2017	Apr	1mono	A	28	2	0.526315789473684	0.210526315789474	0	0.0526315789473684	0.105263157894737	0	0	0	0	0	0	0	0.105263157894737	0	0	0	0	0
Uppsala	2017	Apr	1mono	A	37	3	0.166666666666667	0.777777777777778	0.0555555555555556	0	0	0	0	0	0	0	0	0	0	0	0	0	0	0
Uppsala	2014	Apr	2mix	AB	25	2	0	0.5	0	0	0.5	0	0	0	0	0	0	0	0	0	0	0	0	0
Uppsala	2014	Apr	2mix	AB	39	3	0	0	0	0	0	0	0	0	0	0	0	0	0	1	0	0	0	0
Uppsala	2015	Apr	2mix	AB	25	2	0.5	0	0	0.5	0	0	0	0	0	0	0	0	0	0	0	0	0	0
Uppsala	2015	Apr	2mix	AB	39	3	0	0.5	0	0	0	0	0	0	0	0	0	0	0	0	0	0	0.5	0
Uppsala	2016	Apr	2mix	AB	6	1	0	0	0	0.25	0.5	0	0	0	0	0.25	0	0	0	0	0	0	0	0
Uppsala	2016	Apr	2mix	AB	25	2	0	0	0	0	0	0	0	0	0	0	0	0	0	0	0	1	0	0
Uppsala	2016	Apr	2mix	AB	39	3	0	0	0	1	0	0	0	0	0	0	0	0	0	0	0	0	0	0
Uppsala	2016	Aug	2mix	AB	6	1	0	0	0	0.666666666666667	0.333333333333333	0	0	0	0	0	0	0	0	0	0	0	0	0
Uppsala	2016	Aug	2mix	AB	25	2	1	0	0	0	0	0	0	0	0	0	0	0	0	0	0	0	0	0
Uppsala	2016	Aug	2mix	AB	39	3	0.782608695652174	0	0	0	0.173913043478261	0	0	0	0	0	0	0	0	0	0	0.0434782608695652	0	0
Uppsala	2016	Nov	2mix	AB	6	1	0.5	0.111111111111111	0	0.0555555555555556	0.0555555555555556	0.277777777777778	0	0	0	0	0	0	0	0	0	0	0	0
Uppsala	2016	Nov	2mix	AB	25	2	0.366197183098592	0.52112676056338	0.112676056338028	0	0	0	0	0	0	0	0	0	0	0	0	0	0	0
Uppsala	2016	Nov	2mix	AB	39	3	0.733333333333333	0.1	0	0	0.0666666666666667	0	0.0333333333333333	0	0	0	0	0.0333333333333333	0	0	0	0.0333333333333333	0	0
Uppsala	2017	Apr	2mix	AB	6	1	0.384615384615385	0.615384615384615	0	0	0	0	0	0	0	0	0	0	0	0	0	0	0	0
Uppsala	2017	Apr	2mix	AB	25	2	0.5	0.333333333333333	0	0.0555555555555556	0	0.0555555555555556	0	0	0	0.0555555555555556	0	0	0	0	0	0	0	0
Uppsala	2017	Apr	2mix	AB	39	3	0.222222222222222	0.611111111111111	0	0	0	0.111111111111111	0	0	0	0	0	0	0	0.0555555555555556	0	0	0	0
Uppsala	2014	Apr	3mix	ABC	11	1	0	0	0	0.5	0.5	0	0	0	0	0	0	0	0	0	0	0	0	0
Uppsala	2014	Apr	3mix	ABC	23	2	0	0	0	1	0	0	0	0	0	0	0	0	0	0	0	0	0	0
Uppsala	2014	Apr	3mix	ABC	38	3	0	1	0	0	0	0	0	0	0	0	0	0	0	0	0	0	0	0
Uppsala	2015	Apr	3mix	ABC	11	1	0	0	0	0	0.333333333333333	0	0	0	0	0.666666666666667	0	0	0	0	0	0	0	0
Uppsala	2015	Apr	3mix	ABC	23	2	0	0	0	0	0	0	0	0	0	0	0	0	0	0	0	0	1	0
Uppsala	2016	Apr	3mix	ABC	23	2	0	0	0	1	0	0	0	0	0	0	0	0	0	0	0	0	0	0
Uppsala	2016	Apr	3mix	ABC	38	3	1	0	0	0	0	0	0	0	0	0	0	0	0	0	0	0	0	0
Uppsala	2016	Aug	3mix	ABC	11	1	0.523809523809524	0.19047619047619	0	0	0	0	0	0	0.238095238095238	0	0	0	0	0	0	0.0476190476190476	0	0
Uppsala	2016	Aug	3mix	ABC	23	2	0.2	0	0	0.2	0.133333333333333	0.4	0	0	0	0	0	0.0666666666666667	0	0	0	0	0	0
Uppsala	2016	Aug	3mix	ABC	38	3	0.411764705882353	0.117647058823529	0.117647058823529	0	0.176470588235294	0	0	0	0	0.176470588235294	0	0	0	0	0	0	0	0
Uppsala	2016	Nov	3mix	ABC	11	1	0.242424242424242	0.545454545454545	0.0909090909090909	0	0.0606060606060606	0	0	0	0	0	0	0	0.0303030303030303	0	0	0.0303030303030303	0	0
Uppsala	2016	Nov	3mix	ABC	23	2	0.272727272727273	0.636363636363636	0.0909090909090909	0	0	0	0	0	0	0	0	0	0	0	0	0	0	0
Uppsala	2016	Nov	3mix	ABC	38	3	0.545454545454545	0.345454545454545	0.0909090909090909	0	0.0181818181818182	0	0	0	0	0	0	0	0	0	0	0	0	0
Uppsala	2017	Apr	3mix	ABC	11	1	0.857142857142857	0.0714285714285714	0.0714285714285714	0	0	0	0	0	0	0	0	0	0	0	0	0	0	0
Uppsala	2017	Apr	3mix	ABC	23	2	0.333333333333333	0.166666666666667	0	0	0	0.416666666666667	0	0	0	0	0	0.0416666666666667	0	0	0	0	0	0.0416666666666667
Uppsala	2017	Apr	3mix	ABC	38	3	0.611111111111111	0.111111111111111	0.111111111111111	0.111111111111111	0	0	0.0555555555555556	0	0	0	0	0	0	0	0	0	0	0
Uppsala	2014	Apr	4mix	ABCD	13	1	0	0	0	0.75	0.25	0	0	0	0	0	0	0	0	0	0	0	0	0
Uppsala	2014	Apr	4mix	ABCD	19	2	0	0	0	0.5	0	0	0	0	0	0	0	0.5	0	0	0	0	0	0
Uppsala	2015	Apr	4mix	ABCD	19	2	0	0	0	1	0	0	0	0	0	0	0	0	0	0	0	0	0	0
Uppsala	2015	Apr	4mix	ABCD	34	3	0	0	0	0.5	0	0	0	0	0	0.25	0	0	0	0	0	0.25	0	0
Uppsala	2016	Apr	4mix	ABCD	13	1	1	0	0	0	0	0	0	0	0	0	0	0	0	0	0	0	0	0
Uppsala	2016	Apr	4mix	ABCD	19	2	0	0	0	0	0	0	1	0	0	0	0	0	0	0	0	0	0	0
Uppsala	2016	Aug	4mix	ABCD	13	1	0.705882352941177	0	0	0	0.235294117647059	0	0	0	0	0.0588235294117647	0	0	0	0	0	0	0	0
Uppsala	2016	Aug	4mix	ABCD	19	2	0.428571428571429	0.0714285714285714	0	0.214285714285714	0.0714285714285714	0.142857142857143	0	0	0	0	0	0	0.0714285714285714	0	0	0	0	0
Uppsala	2016	Aug	4mix	ABCD	34	3	0.285714285714286	0.142857142857143	0.571428571428571	0	0	0	0	0	0	0	0	0	0	0	0	0	0	0
Uppsala	2016	Nov	4mix	ABCD	13	1	0.782608695652174	0.0869565217391304	0.0434782608695652	0	0	0	0	0	0.0434782608695652	0	0	0	0	0	0	0.0434782608695652	0	0
Uppsala	2016	Nov	4mix	ABCD	19	2	0.777777777777778	0.0925925925925926	0.0925925925925926	0	0.037037037037037	0	0	0	0	0	0	0	0	0	0	0	0	0
Uppsala	2016	Nov	4mix	ABCD	34	3	0.65625	0.28125	0	0	0.03125	0	0.03125	0	0	0	0	0	0	0	0	0	0	0
Uppsala	2017	Apr	4mix	ABCD	13	1	1	0	0	0	0	0	0	0	0	0	0	0	0	0	0	0	0	0
Uppsala	2017	Apr	4mix	ABCD	19	2	0.5	0.25	0	0	0.25	0	0	0	0	0	0	0	0	0	0	0	0	0
Uppsala	2017	Apr	4mix	ABCD	34	3	0.571428571428571	0.428571428571429	0	0	0	0	0	0	0	0	0	0	0	0	0	0	0	0
Uppsala	2014	Apr	3mix	ABD	3	1	0	0	0	0	0.333333333333333	0	0	0	0	0	0	0	0	0	0	0.333333333333333	0.333333333333333	0
Uppsala	2014	Apr	3mix	ABD	26	2	0	0	0	0.2	0.2	0	0	0	0	0	0	0.2	0	0	0.4	0	0	0
Uppsala	2014	Apr	3mix	ABD	32	3	0	0	0	0.333333333333333	0.666666666666667	0	0	0	0	0	0	0	0	0	0	0	0	0
Uppsala	2015	Apr	3mix	ABD	3	1	0	1	0	0	0	0	0	0	0	0	0	0	0	0	0	0	0	0
Uppsala	2015	Apr	3mix	ABD	26	2	0	0	0	0	0	0	0	0	0	1	0	0	0	0	0	0	0	0
Uppsala	2015	Apr	3mix	ABD	32	3	0	0	0	1	0	0	0	0	0	0	0	0	0	0	0	0	0	0
Uppsala	2016	Apr	3mix	ABD	3	1	0	0	0	0	0	0.5	0	0	0	0	0	0	0	0	0	0	0.5	0
Uppsala	2016	Apr	3mix	ABD	26	2	0	0	0	0.5	0.5	0	0	0	0	0	0	0	0	0	0	0	0	0
Uppsala	2016	Apr	3mix	ABD	32	3	0	0	0	0.333333333333333	0.333333333333333	0	0	0	0	0	0	0	0	0	0	0	0	0.333333333333333
Uppsala	2016	Aug	3mix	ABD	3	1	0.928571428571429	0	0	0	0.0714285714285714	0	0	0	0	0	0	0	0	0	0	0	0	0
Uppsala	2016	Aug	3mix	ABD	26	2	0.84	0.04	0	0	0.08	0	0	0	0	0.04	0	0	0	0	0	0	0	0
Uppsala	2016	Aug	3mix	ABD	32	3	0.5	0	0	0	0	0	0.125	0	0	0.125	0	0.25	0	0	0	0	0	0
Uppsala	2016	Nov	3mix	ABD	3	1	0.590909090909091	0.136363636363636	0.181818181818182	0.0454545454545455	0.0454545454545455	0	0	0	0	0	0	0	0	0	0	0	0	0
Uppsala	2016	Nov	3mix	ABD	26	2	0.4	0.45	0	0	0.1	0	0	0	0.05	0	0	0	0	0	0	0	0	0
Uppsala	2016	Nov	3mix	ABD	32	3	0.027027027027027	0.945945945945946	0	0	0	0	0	0	0	0	0	0	0	0	0	0	0.027027027027027	0
Uppsala	2017	Apr	3mix	ABD	3	1	0.5	0.464285714285714	0.0357142857142857	0	0	0	0	0	0	0	0	0	0	0	0	0	0	0
Uppsala	2017	Apr	3mix	ABD	26	2	0.241379310344828	0.413793103448276	0.0689655172413793	0	0	0	0	0	0.0689655172413793	0	0	0	0.206896551724138	0	0	0	0	0
Uppsala	2017	Apr	3mix	ABD	32	3	0.272727272727273	0.363636363636364	0	0	0	0	0	0	0	0	0.363636363636364	0	0	0	0	0	0	0
Uppsala	2014	Apr	2mix	AC	8	1	0	0	0	1	0	0	0	0	0	0	0	0	0	0	0	0	0	0
Uppsala	2014	Apr	2mix	AC	21	2	0	0	0	0.571428571428571	0.285714285714286	0	0	0	0	0	0	0.142857142857143	0	0	0	0	0	0
Uppsala	2014	Apr	2mix	AC	40	3	0	0	0	0	1	0	0	0	0	0	0	0	0	0	0	0	0	0
Uppsala	2015	Apr	2mix	AC	8	1	0	0	0	0.6	0	0	0	0	0	0	0	0.2	0	0.2	0	0	0	0
Uppsala	2015	Apr	2mix	AC	40	3	0	0.5	0	0.5	0	0	0	0	0	0	0	0	0	0	0	0	0	0
Uppsala	2016	Apr	2mix	AC	8	1	1	0	0	0	0	0	0	0	0	0	0	0	0	0	0	0	0	0
Uppsala	2016	Apr	2mix	AC	21	2	0.222222222222222	0	0.555555555555556	0	0.111111111111111	0	0	0	0	0	0	0.111111111111111	0	0	0	0	0	0
Uppsala	2016	Apr	2mix	AC	40	3	0	0	1	0	0	0	0	0	0	0	0	0	0	0	0	0	0	0
Uppsala	2016	Aug	2mix	AC	8	1	0.2	0	0	0.0666666666666667	0.2	0.533333333333333	0	0	0	0	0	0	0	0	0	0	0	0
Uppsala	2016	Aug	2mix	AC	21	2	0.5	0.25	0.125	0	0	0	0	0	0	0	0	0	0.125	0	0	0	0	0
Uppsala	2016	Aug	2mix	AC	40	3	0	0.678571428571429	0.0714285714285714	0	0.0714285714285714	0	0.142857142857143	0	0	0	0	0	0	0	0	0.0357142857142857	0	0
Uppsala	2016	Nov	2mix	AC	8	1	0.133333333333333	0.0333333333333333	0.133333333333333	0	0.0333333333333333	0.5	0	0	0	0	0	0	0.166666666666667	0	0	0	0	0
Uppsala	2016	Nov	2mix	AC	21	2	0.707317073170732	0.219512195121951	0.024390243902439	0	0.024390243902439	0	0	0	0	0	0	0.024390243902439	0	0	0	0	0	0
Uppsala	2016	Nov	2mix	AC	40	3	0.53030303030303	0.227272727272727	0.227272727272727	0	0.0151515151515152	0	0	0	0	0	0	0	0	0	0	0	0	0
Uppsala	2017	Apr	2mix	AC	8	1	0.166666666666667	0.166666666666667	0.166666666666667	0	0.166666666666667	0.333333333333333	0	0	0	0	0	0	0	0	0	0	0	0
Uppsala	2017	Apr	2mix	AC	21	2	0.4375	0.5	0	0	0.0625	0	0	0	0	0	0	0	0	0	0	0	0	0
Uppsala	2017	Apr	2mix	AC	40	3	0.333333333333333	0.285714285714286	0.19047619047619	0.0476190476190476	0	0	0.0952380952380952	0	0	0.0476190476190476	0	0	0	0	0	0	0	0
Uppsala	2014	Apr	3mix	ACD	7	1	0.142857142857143	0	0	0.571428571428571	0.285714285714286	0	0	0	0	0	0	0	0	0	0	0	0	0
Uppsala	2014	Apr	3mix	ACD	30	2	0	0	0	0	1	0	0	0	0	0	0	0	0	0	0	0	0	0
Uppsala	2015	Apr	3mix	ACD	7	1	0	0	0	0.2	0.4	0	0	0	0	0.2	0	0	0	0.2	0	0	0	0
Uppsala	2015	Apr	3mix	ACD	30	2	0.333333333333333	0	0	0	0.333333333333333	0	0	0	0	0.333333333333333	0	0	0	0	0	0	0	0
Uppsala	2016	Apr	3mix	ACD	7	1	0	0	0	0	0	0.333333333333333	0	0	0	0	0	0.333333333333333	0	0	0	0.333333333333333	0	0
Uppsala	2016	Apr	3mix	ACD	30	2	1	0	0	0	0	0	0	0	0	0	0	0	0	0	0	0	0	0
Uppsala	2016	Aug	3mix	ACD	7	1	0.428571428571429	0	0.142857142857143	0	0	0.285714285714286	0	0	0	0	0	0.142857142857143	0	0	0	0	0	0
Uppsala	2016	Aug	3mix	ACD	30	2	0.8125	0	0.0625	0	0.0625	0	0.0625	0	0	0	0	0	0	0	0	0	0	0
Uppsala	2016	Aug	3mix	ACD	45	3	0.0909090909090909	0.818181818181818	0	0	0	0	0	0	0	0	0.0909090909090909	0	0	0	0	0	0	0
Uppsala	2016	Nov	3mix	ACD	7	1	0.297297297297297	0.0540540540540541	0.594594594594595	0.027027027027027	0	0.027027027027027	0	0	0	0	0	0	0	0	0	0	0	0
Uppsala	2016	Nov	3mix	ACD	30	2	0.538461538461538	0.384615384615385	0	0	0.0615384615384615	0	0	0	0.0153846153846154	0	0	0	0	0	0	0	0	0
Uppsala	2016	Nov	3mix	ACD	45	3	0.0851063829787234	0.893617021276596	0	0	0	0	0	0	0	0	0	0	0	0	0	0.0212765957446809	0	0
Uppsala	2017	Apr	3mix	ACD	7	1	0.210526315789474	0.421052631578947	0.105263157894737	0.0526315789473684	0	0.105263157894737	0	0	0.0526315789473684	0	0	0.0526315789473684	0	0	0	0	0	0
Uppsala	2017	Apr	3mix	ACD	30	2	0.310344827586207	0.551724137931034	0	0.0344827586206897	0.0344827586206897	0	0.0689655172413793	0	0	0	0	0	0	0	0	0	0	0
Uppsala	2017	Apr	3mix	ACD	45	3	0.142857142857143	0.80952380952381	0	0	0	0	0.0476190476190476	0	0	0	0	0	0	0	0	0	0	0
Uppsala	2014	Apr	2mix	AD	14	1	0	0.333333333333333	0	0.333333333333333	0.333333333333333	0	0	0	0	0	0	0	0	0	0	0	0	0
Uppsala	2014	Apr	2mix	AD	18	2	0	0	0	0.666666666666667	0	0	0	0	0	0	0	0	0	0	0.333333333333333	0	0	0
Uppsala	2015	Apr	2mix	AD	35	3	0	0.333333333333333	0	0	0.333333333333333	0	0	0	0	0	0	0	0	0	0	0	0	0.333333333333333
Uppsala	2016	Apr	2mix	AD	14	1	0.875	0	0	0	0	0	0	0	0	0	0	0	0	0.125	0	0	0	0
Uppsala	2016	Apr	2mix	AD	18	2	0.2	0	0	0.4	0.2	0	0	0	0	0	0	0	0	0	0	0	0.2	0
Uppsala	2016	Apr	2mix	AD	35	3	0.5	0	0	0.5	0	0	0	0	0	0	0	0	0	0	0	0	0	0
Uppsala	2016	Aug	2mix	AD	14	1	0.5	0.125	0.1875	0.0625	0.0625	0	0	0	0	0.0625	0	0	0	0	0	0	0	0
Uppsala	2016	Aug	2mix	AD	18	2	0.555555555555556	0.333333333333333	0	0	0.111111111111111	0	0	0	0	0	0	0	0	0	0	0	0	0
Uppsala	2016	Aug	2mix	AD	35	3	0.4	0.2	0	0	0.4	0	0	0	0	0	0	0	0	0	0	0	0	0
Uppsala	2016	Nov	2mix	AD	14	1	0.612244897959184	0.224489795918367	0.0204081632653061	0.0204081632653061	0.0408163265306122	0	0	0	0.0816326530612245	0	0	0	0	0	0	0	0	0
Uppsala	2016	Nov	2mix	AD	18	2	0.197368421052632	0.789473684210526	0	0	0	0	0.0131578947368421	0	0	0	0	0	0	0	0	0	0	0
Uppsala	2016	Nov	2mix	AD	35	3	0.0357142857142857	0.928571428571429	0	0	0.0357142857142857	0	0	0	0	0	0	0	0	0	0	0	0	0
Uppsala	2017	Apr	2mix	AD	14	1	0.583333333333333	0.291666666666667	0.0208333333333333	0	0	0.104166666666667	0	0	0	0	0	0	0	0	0	0	0	0
Uppsala	2017	Apr	2mix	AD	18	2	0.5	0.388888888888889	0	0	0.0555555555555556	0	0	0	0.0555555555555556	0	0	0	0	0	0	0	0	0
Uppsala	2017	Apr	2mix	AD	35	3	0.428571428571429	0.285714285714286	0.0714285714285714	0	0.0714285714285714	0	0	0	0	0	0	0	0	0	0	0	0.142857142857143	0
Uppsala	2014	Apr	1mono	B	1	1	0	0	0	0.5	0	0	0	0	0	0	0	0.5	0	0	0	0	0	0
Uppsala	2014	Apr	1mono	B	22	2	0	0	0	1	0	0	0	0	0	0	0	0	0	0	0	0	0	0
Uppsala	2015	Apr	1mono	B	41	3	0	0	0	0	0	0	0	0	0	0.5	0	0	0	0.25	0	0	0.25	0
Uppsala	2016	Apr	1mono	B	22	2	0	0	0	0	1	0	0	0	0	0	0	0	0	0	0	0	0	0
Uppsala	2016	Aug	1mono	B	1	1	0	0	0	0	0	0	0	0	0	0	0	1	0	0	0	0	0	0
Uppsala	2016	Aug	1mono	B	22	2	0	0	0	0.5	0	0.5	0	0	0	0	0	0	0	0	0	0	0	0
Uppsala	2016	Aug	1mono	B	41	3	0.142857142857143	0.142857142857143	0	0	0.285714285714286	0	0	0	0	0	0	0	0	0	0.142857142857143	0.285714285714286	0	0
Uppsala	2016	Nov	1mono	B	22	2	0.0833333333333333	0.0833333333333333	0	0.0833333333333333	0.166666666666667	0.583333333333333	0	0	0	0	0	0	0	0	0	0	0	0
Uppsala	2016	Nov	1mono	B	41	3	0.306122448979592	0.653061224489796	0	0.0204081632653061	0	0	0	0	0	0	0.0204081632653061	0	0	0	0	0	0	0
Uppsala	2017	Apr	1mono	B	1	1	0.875	0	0	0	0.125	0	0	0	0	0	0	0	0	0	0	0	0	0
Uppsala	2017	Apr	1mono	B	22	2	0.733333333333333	0	0.0666666666666667	0	0	0.2	0	0	0	0	0	0	0	0	0	0	0	0
Uppsala	2017	Apr	1mono	B	41	3	0.230769230769231	0.653846153846154	0	0	0.0384615384615385	0	0	0	0	0	0	0	0	0.0769230769230769	0	0	0	0
Uppsala	2014	Apr	2mix	BC	2	1	0	0	0	0.777777777777778	0.222222222222222	0	0	0	0	0	0	0	0	0	0	0	0	0
Uppsala	2014	Apr	2mix	BC	16	2	0	0	0	0	1	0	0	0	0	0	0	0	0	0	0	0	0	0
Uppsala	2014	Apr	2mix	BC	31	3	0	0	0	0.5	0	0	0.5	0	0	0	0	0	0	0	0	0	0	0
Uppsala	2016	Apr	2mix	BC	2	1	0	0	0	1	0	0	0	0	0	0	0	0	0	0	0	0	0	0
Uppsala	2016	Apr	2mix	BC	16	2	0	0	0.6	0.2	0	0	0	0	0	0.2	0	0	0	0	0	0	0	0
Uppsala	2016	Aug	2mix	BC	2	1	0.6	0.2	0	0	0.2	0	0	0	0	0	0	0	0	0	0	0	0	0
Uppsala	2016	Aug	2mix	BC	16	2	0.8	0	0	0	0	0.1	0	0	0	0	0	0	0.1	0	0	0	0	0
Uppsala	2016	Aug	2mix	BC	31	3	0.571428571428571	0.428571428571429	0	0	0	0	0	0	0	0	0	0	0	0	0	0	0	0
Uppsala	2016	Nov	2mix	BC	2	1	0.263157894736842	0.578947368421053	0	0	0.157894736842105	0	0	0	0	0	0	0	0	0	0	0	0	0
Uppsala	2016	Nov	2mix	BC	16	2	0.846153846153846	0.0769230769230769	0.0384615384615385	0.0384615384615385	0	0	0	0	0	0	0	0	0	0	0	0	0	0
Uppsala	2016	Nov	2mix	BC	31	3	0.53125	0.125	0.3125	0	0.03125	0	0	0	0	0	0	0	0	0	0	0	0	0
Uppsala	2017	Apr	2mix	BC	2	1	0.75	0	0	0	0	0	0.25	0	0	0	0	0	0	0	0	0	0	0
Uppsala	2017	Apr	2mix	BC	16	2	0.625	0	0.25	0	0.125	0	0	0	0	0	0	0	0	0	0	0	0	0
Uppsala	2017	Apr	2mix	BC	31	3	0.333333333333333	0	0	0	0.666666666666667	0	0	0	0	0	0	0	0	0	0	0	0	0
Uppsala	2014	Apr	3mix	BCD	15	1	0	0	0	0	1	0	0	0	0	0	0	0	0	0	0	0	0	0
Uppsala	2014	Apr	3mix	BCD	17	2	0.5	0	0	0.5	0	0	0	0	0	0	0	0	0	0	0	0	0	0
Uppsala	2015	Apr	3mix	BCD	15	1	0	0	0	1	0	0	0	0	0	0	0	0	0	0	0	0	0	0
Uppsala	2015	Apr	3mix	BCD	17	2	0	0	0	1	0	0	0	0	0	0	0	0	0	0	0	0	0	0
Uppsala	2016	Apr	3mix	BCD	15	1	1	0	0	0	0	0	0	0	0	0	0	0	0	0	0	0	0	0
Uppsala	2016	Apr	3mix	BCD	17	2	1	0	0	0	0	0	0	0	0	0	0	0	0	0	0	0	0	0
Uppsala	2016	Apr	3mix	BCD	42	3	0	1	0	0	0	0	0	0	0	0	0	0	0	0	0	0	0	0
Uppsala	2016	Aug	3mix	BCD	15	1	0.769230769230769	0.153846153846154	0	0.0769230769230769	0	0	0	0	0	0	0	0	0	0	0	0	0	0
Uppsala	2016	Aug	3mix	BCD	17	2	0.75	0.25	0	0	0	0	0	0	0	0	0	0	0	0	0	0	0	0
Uppsala	2016	Aug	3mix	BCD	42	3	0.55	0.3	0	0.05	0.05	0	0	0	0	0	0.05	0	0	0	0	0	0	0
Uppsala	2016	Nov	3mix	BCD	15	1	0.822222222222222	0.111111111111111	0	0	0.0444444444444444	0	0	0	0	0.0222222222222222	0	0	0	0	0	0	0	0
Uppsala	2016	Nov	3mix	BCD	17	2	0.75	0.0384615384615385	0.0384615384615385	0	0.0192307692307692	0	0.153846153846154	0	0	0	0	0	0	0	0	0	0	0
Uppsala	2016	Nov	3mix	BCD	42	3	0.36734693877551	0.571428571428571	0.0408163265306122	0	0	0	0	0	0	0	0.0204081632653061	0	0	0	0	0	0	0
Uppsala	2017	Apr	3mix	BCD	15	1	0.894736842105263	0.105263157894737	0	0	0	0	0	0	0	0	0	0	0	0	0	0	0	0
Uppsala	2017	Apr	3mix	BCD	17	2	0.571428571428571	0.142857142857143	0	0	0	0.0714285714285714	0.214285714285714	0	0	0	0	0	0	0	0	0	0	0
Uppsala	2017	Apr	3mix	BCD	42	3	0.523809523809524	0.476190476190476	0	0	0	0	0	0	0	0	0	0	0	0	0	0	0	0
Uppsala	2014	Apr	2mix	BD	12	1	0	0	0	0.5	0.5	0	0	0	0	0	0	0	0	0	0	0	0	0
Uppsala	2015	Apr	2mix	BD	12	1	0	0	0	0.5	0.5	0	0	0	0	0	0	0	0	0	0	0	0	0
Uppsala	2015	Apr	2mix	BD	29	2	0	0	0	1	0	0	0	0	0	0	0	0	0	0	0	0	0	0
Uppsala	2016	Apr	2mix	BD	12	1	0	0	0.5	0	0	0	0	0	0	0.5	0	0	0	0	0	0	0	0
Uppsala	2016	Apr	2mix	BD	29	2	0.5	0	0	0	0	0	0	0	0	0.5	0	0	0	0	0	0	0	0
Uppsala	2016	Apr	2mix	BD	36	3	0.5	0.5	0	0	0	0	0	0	0	0	0	0	0	0	0	0	0	0
Uppsala	2016	Aug	2mix	BD	12	1	0.285714285714286	0.142857142857143	0	0.142857142857143	0.142857142857143	0	0	0	0.285714285714286	0	0	0	0	0	0	0	0	0
Uppsala	2016	Aug	2mix	BD	29	2	0.666666666666667	0.0555555555555556	0.111111111111111	0	0.166666666666667	0	0	0	0	0	0	0	0	0	0	0	0	0
Uppsala	2016	Aug	2mix	BD	36	3	0.666666666666667	0.333333333333333	0	0	0	0	0	0	0	0	0	0	0	0	0	0	0	0
Uppsala	2016	Nov	2mix	BD	12	1	0.210526315789474	0.105263157894737	0	0	0.157894736842105	0	0	0	0.473684210526316	0	0	0	0	0	0	0.0526315789473684	0	0
Uppsala	2016	Nov	2mix	BD	29	2	0.8	0.16	0	0	0.04	0	0	0	0	0	0	0	0	0	0	0	0	0
Uppsala	2016	Nov	2mix	BD	36	3	0.363636363636364	0.545454545454545	0.0909090909090909	0	0	0	0	0	0	0	0	0	0	0	0	0	0	0
Uppsala	2017	Apr	2mix	BD	12	1	0.473684210526316	0.157894736842105	0.210526315789474	0	0.0526315789473684	0.0526315789473684	0	0	0.0526315789473684	0	0	0	0	0	0	0	0	0
Uppsala	2017	Apr	2mix	BD	29	2	0.588235294117647	0.176470588235294	0	0	0.0588235294117647	0	0	0	0	0	0	0.117647058823529	0	0	0	0.0588235294117647	0	0
Uppsala	2017	Apr	2mix	BD	36	3	0.181818181818182	0.272727272727273	0.0909090909090909	0.0909090909090909	0.181818181818182	0	0	0	0	0	0	0.0909090909090909	0	0	0	0	0	0.0909090909090909
Uppsala	2014	Apr	1mono	C	9	1	0	0	0	0.5	0.5	0	0	0	0	0	0	0	0	0	0	0	0	0
Uppsala	2014	Apr	1mono	C	20	2	0	0	0	1	0	0	0	0	0	0	0	0	0	0	0	0	0	0
Uppsala	2014	Apr	1mono	C	43	3	0	0	0	0.666666666666667	0	0	0	0	0	0	0	0.333333333333333	0	0	0	0	0	0
Uppsala	2016	Apr	1mono	C	9	1	0.5	0	0	0	0	0.25	0	0	0	0.25	0	0	0	0	0	0	0	0
Uppsala	2016	Apr	1mono	C	20	2	0	0	0	0	0	0	0	0	0	1	0	0	0	0	0	0	0	0
Uppsala	2016	Apr	1mono	C	43	3	1	0	0	0	0	0	0	0	0	0	0	0	0	0	0	0	0	0
Uppsala	2016	Aug	1mono	C	9	1	0.166666666666667	0.25	0	0.0833333333333333	0.166666666666667	0.333333333333333	0	0	0	0	0	0	0	0	0	0	0	0
Uppsala	2016	Aug	1mono	C	20	2	0.235294117647059	0	0	0.0588235294117647	0.176470588235294	0.117647058823529	0.352941176470588	0	0	0	0	0	0	0.0588235294117647	0	0	0	0
Uppsala	2016	Aug	1mono	C	43	3	0.666666666666667	0.133333333333333	0.0666666666666667	0	0.0666666666666667	0	0	0	0	0	0.0666666666666667	0	0	0	0	0	0	0
Uppsala	2016	Nov	1mono	C	9	1	0.6	0.2	0	0	0	0.2	0	0	0	0	0	0	0	0	0	0	0	0
Uppsala	2016	Nov	1mono	C	20	2	0.8	0.0666666666666667	0	0	0	0	0.0666666666666667	0	0	0	0	0.0666666666666667	0	0	0	0	0	0
Uppsala	2016	Nov	1mono	C	43	3	0.764705882352941	0.147058823529412	0.0147058823529412	0	0.0441176470588235	0	0	0	0	0.0147058823529412	0	0.0147058823529412	0	0	0	0	0	0
Uppsala	2017	Apr	1mono	C	9	1	0.375	0	0	0	0	0.625	0	0	0	0	0	0	0	0	0	0	0	0
Uppsala	2017	Apr	1mono	C	20	2	0.76	0	0	0	0	0	0.24	0	0	0	0	0	0	0	0	0	0	0
Uppsala	2017	Apr	1mono	C	43	3	0.375	0.5	0.0625	0	0.0625	0	0	0	0	0	0	0	0	0	0	0	0	0
Uppsala	2014	Apr	2mix	CD	10	1	0	0	0	0	1	0	0	0	0	0	0	0	0	0	0	0	0	0
Uppsala	2014	Apr	2mix	CD	24	2	0.25	0	0	0.75	0	0	0	0	0	0	0	0	0	0	0	0	0	0
Uppsala	2015	Apr	2mix	CD	24	2	0	0	0	0	0	0	0	0	0	0	0	0	0	0	0	1	0	0
Uppsala	2015	Apr	2mix	CD	44	3	0	0	0	1	0	0	0	0	0	0	0	0	0	0	0	0	0	0
Uppsala	2016	Apr	2mix	CD	10	1	0.4	0.4	0	0	0	0	0	0	0.2	0	0	0	0	0	0	0	0	0
Uppsala	2016	Apr	2mix	CD	24	2	0	0	0	1	0	0	0	0	0	0	0	0	0	0	0	0	0	0
Uppsala	2016	Aug	2mix	CD	10	1	0.387096774193548	0.129032258064516	0.032258064516129	0	0	0.161290322580645	0	0	0.290322580645161	0	0	0	0	0	0	0	0	0
Uppsala	2016	Aug	2mix	CD	24	2	0.5	0	0	0.125	0	0	0	0	0	0.125	0	0.125	0	0	0	0	0.125	0
Uppsala	2016	Aug	2mix	CD	44	3	0.8	0.2	0	0	0	0	0	0	0	0	0	0	0	0	0	0	0	0
Uppsala	2016	Nov	2mix	CD	10	1	0.422222222222222	0.422222222222222	0.0666666666666667	0	0.0222222222222222	0.0222222222222222	0.0444444444444444	0	0	0	0	0	0	0	0	0	0	0
Uppsala	2016	Nov	2mix	CD	24	2	0.365853658536585	0.536585365853659	0	0	0	0	0.024390243902439	0	0	0.024390243902439	0	0	0.0487804878048781	0	0	0	0	0
Uppsala	2016	Nov	2mix	CD	44	3	0.297297297297297	0.621621621621622	0	0.0540540540540541	0	0	0	0	0	0	0.027027027027027	0	0	0	0	0	0	0
Uppsala	2017	Apr	2mix	CD	10	1	0.6	0.133333333333333	0.0666666666666667	0	0	0.1	0	0	0.0666666666666667	0	0	0	0	0.0333333333333333	0	0	0	0
Uppsala	2017	Apr	2mix	CD	24	2	0.655172413793103	0	0	0	0	0.0344827586206897	0	0	0.275862068965517	0.0344827586206897	0	0	0	0	0	0	0	0
Uppsala	2017	Apr	2mix	CD	44	3	0.214285714285714	0.642857142857143	0	0	0	0	0	0	0	0	0.142857142857143	0	0	0	0	0	0	0
Uppsala	2014	Apr	1mono	D	4	1	0	0.5	0	0	0	0	0	0	0	0	0	0	0	0.5	0	0	0	0
Uppsala	2014	Apr	1mono	D	27	2	0	0.111111111111111	0	0.888888888888889	0	0	0	0	0	0	0	0	0	0	0	0	0	0
Uppsala	2014	Apr	1mono	D	33	3	0	0	0	0	1	0	0	0	0	0	0	0	0	0	0	0	0	0
Uppsala	2015	Apr	1mono	D	4	1	0	0	0	1	0	0	0	0	0	0	0	0	0	0	0	0	0	0
Uppsala	2015	Apr	1mono	D	27	2	0	0	0	1	0	0	0	0	0	0	0	0	0	0	0	0	0	0
Uppsala	2015	Apr	1mono	D	33	3	0	0.5	0	0	0.5	0	0	0	0	0	0	0	0	0	0	0	0	0
Uppsala	2016	Apr	1mono	D	4	1	0	0	0	0.666666666666667	0	0	0	0	0	0	0	0	0	0	0	0	0	0.333333333333333
Uppsala	2016	Apr	1mono	D	27	2	0.333333333333333	0.333333333333333	0	0.333333333333333	0	0	0	0	0	0	0	0	0	0	0	0	0	0
Uppsala	2016	Apr	1mono	D	33	3	0	0	0	0	0	0	0	0	0	0	0	0	0	1	0	0	0	0
Uppsala	2016	Aug	1mono	D	4	1	0	0.666666666666667	0	0.111111111111111	0.222222222222222	0	0	0	0	0	0	0	0	0	0	0	0	0
Uppsala	2016	Aug	1mono	D	27	2	0.48	0.32	0	0	0.04	0.12	0	0	0	0	0	0	0	0	0.04	0	0	0
Uppsala	2016	Aug	1mono	D	33	3	0.666666666666667	0.333333333333333	0	0	0	0	0	0	0	0	0	0	0	0	0	0	0	0
Uppsala	2016	Nov	1mono	D	4	1	0.105263157894737	0.368421052631579	0.368421052631579	0.0526315789473684	0	0	0	0	0	0	0	0.105263157894737	0	0	0	0	0	0
Uppsala	2016	Nov	1mono	D	27	2	0.240740740740741	0.685185185185185	0	0.0185185185185185	0.0185185185185185	0.037037037037037	0	0	0	0	0	0	0	0	0	0	0	0
Uppsala	2016	Nov	1mono	D	33	3	0	1	0	0	0	0	0	0	0	0	0	0	0	0	0	0	0	0
Uppsala	2017	Apr	1mono	D	4	1	0.25	0.4375	0.125	0	0	0	0	0	0	0	0.1875	0	0	0	0	0	0	0
Uppsala	2017	Apr	1mono	D	27	2	0.208333333333333	0.625	0	0	0	0.0833333333333333	0	0	0.0833333333333333	0	0	0	0	0	0	0	0	0
Uppsala	2017	Apr	1mono	D	33	3	0.666666666666667	0.333333333333333	0	0	0	0	0	0	0	0	0	0	0	0	0	0	0	0
Rostock	2014	Apr	1mono	C	3	1	0	0	0	0	0	0	0	0	0	0	0	0	0	0	0	0	1	0
Rostock	2014	Apr	1mono	C	8	3	0	0	0	0	0	0	0	0	0	0	0	0	0	0	0	0	1	0
Rostock	2015	Apr	1mono	C	3	1	0	0	0	0	0	0	0	1	0	0	0	0	0	0	0	0	0	0
Rostock	2015	Apr	1mono	C	8	3	0	1	0	0	0	0	0	0	0	0	0	0	0	0	0	0	0	0
Rostock	2016	Apr	1mono	C	3	1	0	0	0	0.666666666666667	0	0	0	0	0	0	0	0	0	0	0	0	0.333333333333333	0
Rostock	2016	Apr	1mono	C	4	2	0	0.111111111111111	0	0.111111111111111	0	0	0	0.777777777777778	0	0	0	0	0	0	0	0	0	0
Rostock	2016	Aug	1mono	C	3	1	0	0	0	0	0	0	0	1	0	0	0	0	0	0	0	0	0	0
Rostock	2016	Aug	1mono	C	4	2	0	0	0	0	1	0	0	0	0	0	0	0	0	0	0	0	0	0
Rostock	2016	Nov	1mono	C	3	1	0	0.0666666666666667	0	0	0	0	0	0.933333333333333	0	0	0	0	0	0	0	0	0	0
Rostock	2016	Nov	1mono	C	4	2	0.266666666666667	0.133333333333333	0.133333333333333	0	0	0	0	0.466666666666667	0	0	0	0	0	0	0	0	0	0
Rostock	2016	Nov	1mono	C	8	3	0	0	0	0	0	0	0	1	0	0	0	0	0	0	0	0	0	0
Rostock	2017	Apr	1mono	C	3	1	0	0.25	0	0.0625	0	0	0.375	0	0	0	0.3125	0	0	0	0	0	0	0
Rostock	2017	Apr	1mono	C	4	2	0	0	0	0	0	0	0	0.933333333333333	0	0	0	0	0	0	0	0	0.0666666666666667	0
Rostock	2017	Apr	1mono	C	8	3	0	0.214285714285714	0	0	0	0	0.607142857142857	0.178571428571429	0	0	0	0	0	0	0	0	0	0
Rostock	2014	Apr	2mix	CD	9	3	0	0	0	1	0	0	0	0	0	0	0	0	0	0	0	0	0	0
Rostock	2015	Apr	2mix	CD	1	1	0	0.666666666666667	0.291666666666667	0.0416666666666667	0	0	0	0	0	0	0	0	0	0	0	0	0	0
Rostock	2015	Apr	2mix	CD	5	2	0	0.0517241379310345	0	0	0	0	0.948275862068966	0	0	0	0	0	0	0	0	0	0	0
Rostock	2016	Apr	2mix	CD	5	2	0	0	0	0	0	0	1	0	0	0	0	0	0	0	0	0	0	0
Rostock	2016	Apr	2mix	CD	9	3	0	0	0	0	0	0	0	0	0	0	0	0	0	0	0	0	1	0
Rostock	2016	Aug	2mix	CD	1	1	0	0.333333333333333	0.666666666666667	0	0	0	0	0	0	0	0	0	0	0	0	0	0	0
Rostock	2016	Aug	2mix	CD	9	3	0	0	0	0	0	0	0	1	0	0	0	0	0	0	0	0	0	0
Rostock	2016	Nov	2mix	CD	1	1	0	0	0	0	0	0	0	1	0	0	0	0	0	0	0	0	0	0
Rostock	2016	Nov	2mix	CD	5	2	0	0.285714285714286	0	0.428571428571429	0	0	0	0	0	0	0	0	0	0	0	0	0.285714285714286	0
Rostock	2016	Nov	2mix	CD	9	3	0	0.666666666666667	0	0.333333333333333	0	0	0	0	0	0	0	0	0	0	0	0	0	0
Rostock	2017	Apr	2mix	CD	1	1	0	0.477272727272727	0.0227272727272727	0	0	0	0.5	0	0	0	0	0	0	0	0	0	0	0
Rostock	2017	Apr	2mix	CD	5	2	0	0.0158730158730159	0	0	0	0	0.174603174603175	0.777777777777778	0	0	0	0	0	0	0	0	0.0317460317460317	0
Rostock	2017	Apr	2mix	CD	9	3	0	0.333333333333333	0	0.0289855072463768	0	0	0.0144927536231884	0.623188405797101	0	0	0	0	0	0	0	0	0	0
Rostock	2014	Apr	1mono	D	2	1	0	0	0	0	0	0	0	0	0	0	0	0	0	0	0	0	1	0
Rostock	2015	Apr	1mono	D	2	1	0	1	0	0	0	0	0	0	0	0	0	0	0	0	0	0	0	0
Rostock	2015	Apr	1mono	D	6	2	0	1	0	0	0	0	0	0	0	0	0	0	0	0	0	0	0	0
Rostock	2015	Apr	1mono	D	7	3	0	1	0	0	0	0	0	0	0	0	0	0	0	0	0	0	0	0
Rostock	2016	Apr	1mono	D	2	1	0	1	0	0	0	0	0	0	0	0	0	0	0	0	0	0	0	0
Rostock	2016	Apr	1mono	D	6	2	0	0.5	0	0.5	0	0	0	0	0	0	0	0	0	0	0	0	0	0
Rostock	2016	Aug	1mono	D	2	1	0	1	0	0	0	0	0	0	0	0	0	0	0	0	0	0	0	0
Rostock	2016	Aug	1mono	D	6	2	0	1	0	0	0	0	0	0	0	0	0	0	0	0	0	0	0	0
Rostock	2016	Aug	1mono	D	7	3	0	1	0	0	0	0	0	0	0	0	0	0	0	0	0	0	0	0
Rostock	2016	Nov	1mono	D	6	2	0	1	0	0	0	0	0	0	0	0	0	0	0	0	0	0	0	0
Rostock	2016	Nov	1mono	D	7	3	0	1	0	0	0	0	0	0	0	0	0	0	0	0	0	0	0	0
Rostock	2017	Apr	1mono	D	2	1	0	0.272727272727273	0	0	0	0	0	0.636363636363636	0	0	0.0454545454545455	0	0	0	0	0	0.0454545454545455	0
Rostock	2017	Apr	1mono	D	6	2	0	0.642857142857143	0	0	0	0	0.30952380952381	0.0476190476190476	0	0	0	0	0	0	0	0	0	0
Rostock	2017	Apr	1mono	D	7	3	0	0.866666666666667	0	0.0666666666666667	0	0	0	0	0	0	0	0	0	0	0	0	0	0.0666666666666667
