# Supplementary material for: Site-Dependent Relationships Between Fungal Community Composition, Plant Genotypic Diversity and Environmental Drivers in a Salix Biomass System
Source: Front Fungal Biol. 2021 Aug 13;2:671270. doi: 10.3389/ffunb.2021.671270 (PMC10512226; doi:10.3389/ffunb.2021.671270)
Supplement: Supplementary file 4 [file Table_4.xlsx]

## Sheet: Table S4a
Table S4a. Soil properties (mean values ± standard deviations) in Rostock and Uppsala before establishing the Salix genotype trial
1 Soil sampled in 2014
Soil properties 1	Rostock	Uppsala
Soil pH	6.23 ± 0.06	6.13 ± 0.06
N%	0.087 ± 0.004	0.175 ± 0.011
C%	0.69 ± 0.04	1.55 ± 0.09
C:N	7.86 ± 0.20	8.84 ± 0.30
S%	0.009 ± 0.0004	0.021 ± 0.0036

## Sheet: Table S4b
Table S4b. Soil properties for each individual plot in Rostock and Uppsala before establishing the Salix genotype trial
1 Soil sampled in 2014 from 45 plots in Uppsala and 9 plots in Rostock
Site 1	Plot	Diversity level	Soil pH	C%	N%	C:N	S%
Uppsala	1	1mono	6.01	1.38	0.156	8.85	0.039
Uppsala	2	2mix	6.08	1.377	0.155	8.88	0.03
Uppsala	3	3mix	6.2	1.431	0.164	8.73	0.023
Uppsala	4	1mono	6.21	1.506	0.177	8.51	0.02
Uppsala	5	1mono	6.21	1.587	0.168	9.45	0.021
Uppsala	6	2mix	6.17	1.609	0.183	8.79	0.024
Uppsala	7	3mix	6.32	1.527	0.177	8.63	0.023
Uppsala	8	2mix	6.19	1.575	0.191	8.25	0.021
Uppsala	9	1mono	6.11	1.556	0.188	8.28	0.02
Uppsala	10	2mix	6.2	1.613	0.174	9.27	0.019
Uppsala	11	3mix	6.08	1.603	0.181	8.96	0.017
Uppsala	12	2mix	6.21	1.515	0.178	8.51	0.017
Uppsala	13	4mix	6.25	1.606	0.179	8.97	0.017
Uppsala	14	2mix	6.17	1.433	0.162	8.85	0.023
Uppsala	15	3mix	6.19	1.39	0.154	9.03	0.021
Uppsala	16	2mix	6.2	1.342	0.152	8.83	0.021
Uppsala	17	3mix	6.19	1.384	0.153	9.05	0.019
Uppsala	18	2mix	6.18	1.399	0.154	9.08	0.02
Uppsala	19	4mix	6.09	1.657	0.185	8.96	0.021
Uppsala	20	1mono	6.11	1.659	0.182	9.12	0.02
Uppsala	21	2mix	6.09	1.644	0.189	8.70	0.022
Uppsala	22	1mono	6.12	1.542	0.172	8.97	0.017
Uppsala	23	3mix	6.11	1.503	0.166	9.05	0.021
Uppsala	24	2mix	6.08	1.628	0.175	9.30	0.02
Uppsala	25	2mix	6.17	1.578	0.158	9.99	0.019
Uppsala	26	3mix	6.09	1.621	0.185	8.76	0.021
Uppsala	27	1mono	6.11	1.622	0.187	8.67	0.021
Uppsala	28	1mono	6.09	1.604	0.182	8.81	0.019
Uppsala	29	2mix	6.12	1.538	0.174	8.84	0.017
Uppsala	30	3mix	6.13	1.563	0.179	8.73	0.019
Uppsala	31	2mix	6.08	1.604	0.184	8.72	0.02
Uppsala	32	3mix	6.14	1.522	0.176	8.65	0.019
Uppsala	33	1mono	6.14	1.543	0.174	8.87	0.02
Uppsala	34	4mix	6.05	1.641	0.18	9.12	0.022
Uppsala	35	2mix	6.07	1.622	0.194	8.36	0.022
Uppsala	36	2mix	6.11	1.583	0.182	8.70	0.021
Uppsala	37	1mono	6.05	1.621	0.189	8.58	0.022
Uppsala	38	3mix	6.12	1.544	0.179	8.63	0.019
Uppsala	39	2mix	6.21	1.532	0.173	8.86	0.019
Uppsala	40	2mix	6.07	1.607	0.179	8.98	0.021
Uppsala	41	1mono	6.09	1.644	0.184	8.93	0.022
Uppsala	42	3mix	6.11	1.602	0.182	8.80	0.019
Uppsala	43	1mono	6.14	1.523	0.179	8.51	0.017
Uppsala	44	2mix	6.12	1.534	0.177	8.67	0.017
Uppsala	45	3mix	6.07	1.61	0.182	8.85	0.019
Rostock	1	2mix	6.29	0.666	0.086	7.74	0.009
Rostock	2	1mono	6.32	0.689	0.086	8.01	0.009
Rostock	3	1mono	6.2	0.757	0.093	8.14	0.01
Rostock	4	1mono	6.23	0.651	0.083	7.84	0.009
Rostock	5	2mix	6.22	0.682	0.086	7.93	0.009
Rostock	6	1mono	6.28	0.738	0.091	8.11	0.01
Rostock	7	1mono	6.24	0.631	0.083	7.60	0.009
Rostock	8	1mono	6.16	0.686	0.088	7.80	0.009
Rostock	9	2mix	6.15	0.69	0.091	7.58	0.009
