# Supplementary material for: Site-Dependent Relationships Between Fungal Community Composition, Plant Genotypic Diversity and Environmental Drivers in a Salix Biomass System
Source: Front Fungal Biol. 2021 Aug 13;2:671270. doi: 10.3389/ffunb.2021.671270 (PMC10512226; doi:10.3389/ffunb.2021.671270)
Supplement: Supplementary file 5 [file Table_5.xlsx]

## Sheet: Table S5
Table S5. Fungal diversity (species richness, Shannon-Wiener index and Simpson's index of diversity 1-D) per treatment in Uppsala and Rostock, based on rarefied data from all study-level species hypotheses (SHs)
1, 2 Sampling was done in April 2014 (pre-planting), 2015, 2016 and 2017 for comparisons between years, and additionally in August and November 2016 to allow for seasonal comparisons
3 Genotypes were grown in monoculture, 2-, 3- and 4-mixtures. Rostock have two genotypes in monoculture and 2-mixture (C, D and CD)
4 Genotypes correspond to A = "Björn", B = "Jorr", C = "Loden" and D = "Tora"
5 Count of the total number of taxa per sample
6 Shannon-Wiener index indicates number of species and sample evenness, high value corresponds to high diversity
7 Simpson's index of diversity 1-D indicates the number of present species and the relative abundance of each species, high values corresponds to high diversity
Site	Year 1	Month 2	Diverity level 3	Genotypes 4	Richness 5	Shannon-Wiener 6	Simpson's 7
Uppsala	2014	Apr	1mono	A	97.50 ± 12.02	3.85 ± 0.23	0.96 ± 0.01
Uppsala	2015	Apr	1mono	A	93.00 ± 9.64	3.82 ± 0.19	0.96 ± 0.01
Uppsala	2016	Apr	1mono	A	87.00 ± 12.53	3.68 ± 0.20	0.95 ± 0.01
Uppsala	2016	Aug	1mono	A	93.33 ± 10.97	3.73 ± 0.21	0.95 ± 0.01
Uppsala	2016	Nov	1mono	A	87.00 ± 1.73	3.46 ± 0.13	0.93 ± 0.02
Uppsala	2017	Apr	1mono	A	103.00 ± 13.75	3.89 ± 0.21	0.96 ± 0.01
Uppsala	2014	Apr	1mono	B	103.50 ± 16.26	3.89 ± 0.01	0.95 ± 0.01
Uppsala	2015	Apr	1mono	B	94.67 ± 7.02	3.65 ± 0.29	0.93 ± 0.04
Uppsala	2016	Apr	1mono	B	89.33 ± 16.62	3.61 ± 0.36	0.95 ± 0.02
Uppsala	2016	Aug	1mono	B	93.00 ± 28.58	3.70 ± 0.44	0.95 ± 0.02
Uppsala	2016	Nov	1mono	B	105.00 ± 11.31	3.83 ± 0.15	0.95 ± 0.00
Uppsala	2017	Apr	1mono	B	113.00 ± 2.65	4.13 ± 0.02	0.97 ± 0.00
Uppsala	2014	Apr	1mono	C	89.00 ± 15.10	3.72 ± 0.18	0.95 ± 0.01
Uppsala	2015	Apr	1mono	C	76.00	3.40	0.94
Uppsala	2016	Apr	1mono	C	89.00 ± 4.36	3.71 ± 0.04	0.96 ± 0.00
Uppsala	2016	Aug	1mono	C	101.00 ± 12.49	3.87 ± 0.15	0.96 ± 0.01
Uppsala	2016	Nov	1mono	C	87.33 ± 4.93	3.44 ± 0.29	0.91 ± 0.04
Uppsala	2017	Apr	1mono	C	96.33 ± 8.96	3.73 ± 0.30	0.95 ± 0.03
Uppsala	2014	Apr	1mono	D	81.67 ± 10.07	3.61 ± 0.10	0.95 ± 0.00
Uppsala	2015	Apr	1mono	D	78.50 ± 17.68	3.54 ± 0.35	0.95 ± 0.02
Uppsala	2016	Apr	1mono	D	94.00 ± 3.61	3.67 ± 0.05	0.94 ± 0.01
Uppsala	2016	Aug	1mono	D	98.67 ± 6.11	3.81 ± 0.07	0.96 ± 0.00
Uppsala	2016	Nov	1mono	D	92.00 ± 13.23	3.48 ± 0.47	0.91 ± 0.05
Uppsala	2017	Apr	1mono	D	97.33 ± 6.66	3.78 ± 0.09	0.95 ± 0.01
Uppsala	2014	Apr	2mix	AB	104.00 ± 12.73	3.92 ± 0.13	0.96 ± 0.01
Uppsala	2015	Apr	2mix	AB	74.33 ± 19.22	3.42 ± 0.32	0.93 ± 0.03
Uppsala	2016	Apr	2mix	AB	79.33 ± 18.50	3.57 ± 0.20	0.95 ± 0.01
Uppsala	2016	Aug	2mix	AB	98.67 ± 10.26	3.84 ± 0.33	0.95 ± 0.03
Uppsala	2016	Nov	2mix	AB	95.00 ± 17.44	3.78 ± 0.31	0.95 ± 0.02
Uppsala	2017	Apr	2mix	AB	104.33 ± 3.79	3.95 ± 0.04	0.96 ± 0.01
Uppsala	2014	Apr	2mix	AC	92.00 ± 6.00	3.81 ± 0.08	0.96 ± 0.00
Uppsala	2015	Apr	2mix	AC	99.50 ± 3.54	3.73 ± 0.19	0.95 ± 0.01
Uppsala	2016	Apr	2mix	AC	88.33 ± 15.82	3.57 ± 0.37	0.94 ± 0.03
Uppsala	2016	Aug	2mix	AC	101.67 ± 11.50	3.89 ± 0.17	0.96 ± 0.01
Uppsala	2016	Nov	2mix	AC	108.00 ± 8.72	3.92 ± 0.23	0.96 ± 0.02
Uppsala	2017	Apr	2mix	AC	79.75 ± 48.11	3.47 ± 0.94	0.94 ± 0.05
Uppsala	2014	Apr	2mix	AD	103.00 ± 5.66	3.91 ± 0.24	0.96 ± 0.02
Uppsala	2015	Apr	2mix	AD	85.00 ± 5.66	3.63 ± 0.26	0.95 ± 0.02
Uppsala	2016	Apr	2mix	AD	97.67 ± 6.43	3.85 ± 0.11	0.96 ± 0.01
Uppsala	2016	Aug	2mix	AD	98.00 ± 9.64	3.64 ± 0.42	0.93 ± 0.05
Uppsala	2016	Nov	2mix	AD	94.67 ± 15.04	3.52 ± 0.33	0.91 ± 0.04
Uppsala	2017	Apr	2mix	AD	98.00 ± 4.58	3.80 ± 0.05	0.96 ± 0.00
Uppsala	2014	Apr	2mix	BC	99.67 ± 24.44	3.84 ± 0.28	0.95 ± 0.02
Uppsala	2015	Apr	2mix	BC	106.00	4.00	0.97
Uppsala	2016	Apr	2mix	BC	86.00 ± 11.36	3.77 ± 0.06	0.96 ± 0.00
Uppsala	2016	Aug	2mix	BC	101.00 ± 21.70	3.82 ± 0.35	0.95 ± 0.02
Uppsala	2016	Nov	2mix	BC	102.00 ± 12.29	3.85 ± 0.19	0.96 ± 0.01
Uppsala	2017	Apr	2mix	BC	105.00 ± 4.36	3.86 ± 0.13	0.95 ± 0.01
Uppsala	2014	Apr	2mix	BD	82.00 ± 14.14	3.68 ± 0.18	0.96 ± 0.00
Uppsala	2015	Apr	2mix	BD	100.33 ± 12.50	3.92 ± 0.09	0.96 ± 0.01
Uppsala	2016	Apr	2mix	BD	94.67 ± 1.53	3.63 ± 0.13	0.94 ± 0.02
Uppsala	2016	Aug	2mix	BD	102.67 ± 4.16	3.88 ± 0.10	0.96 ± 0.01
Uppsala	2016	Nov	2mix	BD	94.00 ± 7.55	3.74 ± 0.23	0.95 ± 0.02
Uppsala	2017	Apr	2mix	BD	116.33 ± 8.02	4.18 ± 0.08	0.97 ± 0.00
Uppsala	2014	Apr	2mix	CD	89.33 ± 5.03	3.65 ± 0.12	0.94 ± 0.01
Uppsala	2015	Apr	2mix	CD	87.50 ± 14.85	3.55 ± 0.30	0.93 ± 0.01
Uppsala	2016	Apr	2mix	CD	80.00 ± 3.46	3.54 ± 0.07	0.95 ± 0.01
Uppsala	2016	Aug	2mix	CD	97.33 ± 17.79	3.82 ± 0.30	0.96 ± 0.01
Uppsala	2016	Nov	2mix	CD	99.33 ± 16.44	3.79 ± 0.26	0.95 ± 0.01
Uppsala	2017	Apr	2mix	CD	103.67 ± 12.22	3.87 ± 0.13	0.96 ± 0.00
Uppsala	2014	Apr	3mix	ABC	101.50 ± 0.71	3.82 ± 0.14	0.95 ± 0.01
Uppsala	2015	Apr	3mix	ABC	90.00	3.80	0.96
Uppsala	2016	Apr	3mix	ABC	74.33 ± 14.74	3.53 ± 0.26	0.95 ± 0.01
Uppsala	2016	Aug	3mix	ABC	104.33 ± 14.01	3.90 ± 0.21	0.96 ± 0.01
Uppsala	2016	Nov	3mix	ABC	95.33 ± 8.02	3.84 ± 0.21	0.96 ± 0.01
Uppsala	2017	Apr	3mix	ABC	103.67 ± 5.69	3.94 ± 0.19	0.96 ± 0.01
Uppsala	2014	Apr	3mix	ABD	94.33 ± 12.22	3.77 ± 0.17	0.95 ± 0.01
Uppsala	2015	Apr	3mix	ABD	84.67 ± 12.42	3.55 ± 0.31	0.93 ± 0.04
Uppsala	2016	Apr	3mix	ABD	87.33 ± 2.89	3.68 ± 0.08	0.96 ± 0.01
Uppsala	2016	Aug	3mix	ABD	101.00 ± 9.85	3.81 ± 0.11	0.95 ± 0.00
Uppsala	2016	Nov	3mix	ABD	94.33 ± 14.15	3.65 ± 0.36	0.94 ± 0.03
Uppsala	2017	Apr	3mix	ABD	98.33 ± 8.02	3.86 ± 0.27	0.96 ± 0.01
Uppsala	2014	Apr	3mix	ACD	97.50 ± 21.92	3.86 ± 0.25	0.96 ± 0.01
Uppsala	2015	Apr	3mix	ACD	88.67 ± 19.50	3.62 ± 0.36	0.94 ± 0.02
Uppsala	2016	Apr	3mix	ACD	84.33 ± 28.92	3.30 ± 0.88	0.88 ± 0.13
Uppsala	2016	Aug	3mix	ACD	109.33 ± 7.57	4.02 ± 0.15	0.97 ± 0.01
Uppsala	2016	Nov	3mix	ACD	104.67 ± 11.37	3.78 ± 0.27	0.94 ± 0.02
Uppsala	2017	Apr	3mix	ACD	104.00 ± 5.20	3.86 ± 0.03	0.96 ± 0.00
Uppsala	2014	Apr	3mix	BCD	97.33 ± 8.33	3.89 ± 0.17	0.96 ± 0.01
Uppsala	2015	Apr	3mix	BCD	97.00 ± 12.77	3.76 ± 0.14	0.95 ± 0.00
Uppsala	2016	Apr	3mix	BCD	94.33 ± 11.59	3.78 ± 0.22	0.96 ± 0.01
Uppsala	2016	Aug	3mix	BCD	92.00 ± 4.58	3.78 ± 0.15	0.96 ± 0.02
Uppsala	2016	Nov	3mix	BCD	93.00 ± 2.65	3.68 ± 0.11	0.94 ± 0.01
Uppsala	2017	Apr	3mix	BCD	96.33 ± 7.57	3.70 ± 0.10	0.95 ± 0.01
Uppsala	2014	Apr	4mix	ABCD	93.00 ± 18.52	3.70 ± 0.23	0.95 ± 0.01
Uppsala	2015	Apr	4mix	ABCD	82.33 ± 18.15	3.65 ± 0.25	0.95 ± 0.02
Uppsala	2016	Apr	4mix	ABCD	91.00 ± 2.83	3.79 ± 0.04	0.96 ± 0.00
Uppsala	2016	Aug	4mix	ABCD	99.00 ± 12.17	3.81 ± 0.14	0.95 ± 0.01
Uppsala	2016	Nov	4mix	ABCD	98.33 ± 6.43	3.78 ± 0.20	0.95 ± 0.02
Uppsala	2017	Apr	4mix	ABCD	94.67 ± 5.77	3.62 ± 0.15	0.94 ± 0.02
Rostock	2014	Apr	1mono	C	59.33 ± 7.64	3.07 ± 0.38	0.90 ± 0.05
Rostock	2015	Apr	1mono	C	67.67 ± 7.64	3.21 ± 0.12	0.91 ± 0.01
Rostock	2016	Apr	1mono	C	77.00 ± 1.41	3.51 ± 0.06	0.93 ± 0.01
Rostock	2016	Aug	1mono	C	63.00 ± 15.72	3.10 ± 0.53	0.89 ± 0.06
Rostock	2016	Nov	1mono	C	77.00 ± 7.07	3.57 ± 0.29	0.94 ± 0.03
Rostock	2017	Apr	1mono	C	78.33 ± 5.03	3.62 ± 0.24	0.94 ± 0.02
Rostock	2014	Apr	1mono	D	66.00 ± 4.24	3.16 ± 0.08	0.91 ± 0.00
Rostock	2015	Apr	1mono	D	68.00 ± 11.53	3.31 ± 0.31	0.92 ± 0.02
Rostock	2016	Apr	1mono	D	63.50 ± 0.71	3.15 ± 0.11	0.90 ± 0.01
Rostock	2016	Aug	1mono	D	56.33 ± 14.36	2.74 ± 0.49	0.84 ± 0.06
Rostock	2016	Nov	1mono	D	72.00 ± 11.31	3.39 ± 0.26	0.93 ± 0.01
Rostock	2017	Apr	1mono	D	77.67 ± 10.02	3.70 ± 0.27	0.96 ± 0.02
Rostock	2014	Apr	2mix	CD	57.00 ± 4.58	2.93 ± 0.32	0.87 ± 0.06
Rostock	2015	Apr	2mix	CD	74.67 ± 9.07	3.38 ± 0.40	0.91 ± 0.04
Rostock	2016	Apr	2mix	CD	73.00	3.43	0.94
Rostock	2016	Aug	2mix	CD	86.00 ± 8.49	3.76 ± 0.11	0.96 ± 0.00
Rostock	2016	Nov	2mix	CD	66.00 ± 10.54	3.20 ± 0.67	0.88 ± 0.13
Rostock	2017	Apr	2mix	CD	66.67 ± 10.21	3.33 ± 0.19	0.92 ± 0.02
