# Supplementary material for: Site-Dependent Relationships Between Fungal Community Composition, Plant Genotypic Diversity and Environmental Drivers in a Salix Biomass System
Source: Front Fungal Biol. 2021 Aug 13;2:671270. doi: 10.3389/ffunb.2021.671270 (PMC10512226; doi:10.3389/ffunb.2021.671270)
Supplement: Supplementary file 6 [file Table_6.xlsx]

## Sheet: Table S6
Table S6. Fungal diversity (species richness, Shannon-Wiener index and Simpson's index of diversity 1-D) for all individual samples in Uppsala and Rostock, based on rarefied data from all study-level species hypotheses (SHs)
1, 2 Sampling was done in April 2014 (pre-planting), 2015, 2016 and 2017 for comparisons between years, and additionally in August and November 2016 to allow for seasonal comparisons
3 Genotypes were grown in monoculture, 2-, 3- and 4-mixtures. Rostock have two genotypes in monoculture and 2-mixture (C, D and CD)
4 Genotypes correspond to A = "Björn", B = "Jorr", C = "Loden" and D = "Tora"
5 Count of the total number of taxa per sample
6 Shannon-Wiener index indicates number of species and sample evenness, high value corresponds to high diversity
7 Simpson's index of diversity 1-D indicates the number of present species and the relative abundance of each species, high values corresponds to high diversity
Site	Year 1	Month 2	Diverity level 3	Genotypes 4	Block	Richness 5	Shannon-Wiener 6	Simpson's 7
Uppsala	2014	Apr	1mono	A	1	106	4.008230183	0.9684375
Uppsala	2014	Apr	1mono	A	3	89	3.682741999	0.952109375
Uppsala	2015	Apr	1mono	A	1	86	3.653384153	0.95359375
Uppsala	2015	Apr	1mono	A	2	89	3.794387392	0.960722656
Uppsala	2015	Apr	1mono	A	3	104	4.020664852	0.964335938
Uppsala	2016	Apr	1mono	A	1	86	3.682837166	0.952753906
Uppsala	2016	Apr	1mono	A	2	100	3.882015315	0.963222656
Uppsala	2016	Apr	1mono	A	3	75	3.480177991	0.947539063
Uppsala	2016	Aug	1mono	A	1	102	3.930193188	0.96265625
Uppsala	2016	Aug	1mono	A	2	81	3.506730025	0.938164063
Uppsala	2016	Aug	1mono	A	3	97	3.747660785	0.948125
Uppsala	2016	Nov	1mono	A	1	89	3.317045972	0.901992188
Uppsala	2016	Nov	1mono	A	2	86	3.55598947	0.939160156
Uppsala	2016	Nov	1mono	A	3	86	3.515779444	0.940957031
Uppsala	2017	Apr	1mono	A	1	115	3.972987916	0.962480469
Uppsala	2017	Apr	1mono	A	2	106	4.048121502	0.970214844
Uppsala	2017	Apr	1mono	A	3	88	3.648631721	0.94625
Uppsala	2014	Apr	1mono	B	1	115	3.895248697	0.948828125
Uppsala	2014	Apr	1mono	B	2	92	3.878271352	0.957363281
Uppsala	2015	Apr	1mono	B	1	94	3.756018762	0.951230469
Uppsala	2015	Apr	1mono	B	2	88	3.319268394	0.892324219
Uppsala	2015	Apr	1mono	B	3	102	3.862275664	0.958144531
Uppsala	2016	Apr	1mono	B	1	74	3.229796684	0.919433594
Uppsala	2016	Apr	1mono	B	2	107	3.943131854	0.964042969
Uppsala	2016	Apr	1mono	B	3	87	3.653944595	0.952773438
Uppsala	2016	Aug	1mono	B	1	70	3.301886783	0.925917969
Uppsala	2016	Aug	1mono	B	2	84	3.61447772	0.94359375
Uppsala	2016	Aug	1mono	B	3	125	4.179125095	0.969980469
Uppsala	2016	Nov	1mono	B	2	97	3.721188188	0.951425781
Uppsala	2016	Nov	1mono	B	3	113	3.938750922	0.956679688
Uppsala	2017	Apr	1mono	B	1	111	4.144327239	0.972539063
Uppsala	2017	Apr	1mono	B	2	116	4.11544332	0.971171875
Uppsala	2017	Apr	1mono	B	3	112	4.139351822	0.972519531
Uppsala	2014	Apr	1mono	C	1	91	3.69784325	0.949707031
Uppsala	2014	Apr	1mono	C	2	103	3.908151858	0.960332031
Uppsala	2014	Apr	1mono	C	3	73	3.550414252	0.950566406
Uppsala	2015	Apr	1mono	C	1	76	3.403830479	0.936035156
Uppsala	2016	Apr	1mono	C	1	87	3.683515085	0.953320313
Uppsala	2016	Apr	1mono	C	2	86	3.701496082	0.957578125
Uppsala	2016	Apr	1mono	C	3	94	3.755295421	0.957070313
Uppsala	2016	Aug	1mono	C	1	111	4.025641764	0.96625
Uppsala	2016	Aug	1mono	C	2	87	3.716487093	0.955703125
Uppsala	2016	Aug	1mono	C	3	105	3.869840568	0.957792969
Uppsala	2016	Nov	1mono	C	1	93	3.731385818	0.955214844
Uppsala	2016	Nov	1mono	C	2	85	3.161470388	0.868457031
Uppsala	2016	Nov	1mono	C	3	84	3.42373338	0.915820313
Uppsala	2017	Apr	1mono	C	1	101	3.847369156	0.958339844
Uppsala	2017	Apr	1mono	C	2	86	3.384581101	0.916933594
Uppsala	2017	Apr	1mono	C	3	102	3.94408466	0.962636719
Uppsala	2014	Apr	1mono	D	1	91	3.697023351	0.953515625
Uppsala	2014	Apr	1mono	D	2	71	3.493601761	0.948964844
Uppsala	2014	Apr	1mono	D	3	83	3.630211091	0.949433594
Uppsala	2015	Apr	1mono	D	2	91	3.792082514	0.959355469
Uppsala	2015	Apr	1mono	D	3	66	3.292038645	0.931425781
Uppsala	2016	Apr	1mono	D	1	93	3.658075222	0.937832031
Uppsala	2016	Apr	1mono	D	2	98	3.729505609	0.9503125
Uppsala	2016	Apr	1mono	D	3	91	3.636722655	0.939335938
Uppsala	2016	Aug	1mono	D	1	104	3.812355219	0.955410156
Uppsala	2016	Aug	1mono	D	2	92	3.736893056	0.959296875
Uppsala	2016	Aug	1mono	D	3	100	3.873264082	0.958847656
Uppsala	2016	Nov	1mono	D	1	107	4.004717029	0.959511719
Uppsala	2016	Nov	1mono	D	2	82	3.295762722	0.91046875
Uppsala	2016	Nov	1mono	D	3	87	3.126011125	0.864160156
Uppsala	2017	Apr	1mono	D	1	90	3.70834486	0.9521875
Uppsala	2017	Apr	1mono	D	2	103	3.874946397	0.963613281
Uppsala	2017	Apr	1mono	D	3	99	3.750303272	0.94609375
Uppsala	2014	Apr	2mix	AB	1	113	4.016019999	0.964863281
Uppsala	2014	Apr	2mix	AB	2	95	3.830654919	0.957207031
Uppsala	2015	Apr	2mix	AB	1	57	3.084078237	0.897363281
Uppsala	2015	Apr	2mix	AB	2	71	3.458904444	0.949335938
Uppsala	2015	Apr	2mix	AB	3	95	3.728454057	0.950410156
Uppsala	2016	Apr	2mix	AB	1	91	3.645617398	0.941679688
Uppsala	2016	Apr	2mix	AB	2	58	3.33952262	0.946777344
Uppsala	2016	Apr	2mix	AB	3	89	3.715549956	0.954121094
Uppsala	2016	Aug	2mix	AB	1	90	3.457940653	0.912128906
Uppsala	2016	Aug	2mix	AB	2	110	4.081573365	0.970839844
Uppsala	2016	Aug	2mix	AB	3	96	3.980796424	0.969082031
Uppsala	2016	Nov	2mix	AB	1	107	4.030263235	0.965136719
Uppsala	2016	Nov	2mix	AB	2	75	3.429349886	0.929375
Uppsala	2016	Nov	2mix	AB	3	103	3.880252544	0.955175781
Uppsala	2017	Apr	2mix	AB	1	106	3.950568373	0.955957031
Uppsala	2017	Apr	2mix	AB	2	100	3.99675737	0.9678125
Uppsala	2017	Apr	2mix	AB	3	107	3.90815931	0.963203125
Uppsala	2014	Apr	2mix	AC	1	86	3.716592453	0.959609375
Uppsala	2014	Apr	2mix	AC	2	98	3.876395156	0.960683594
Uppsala	2014	Apr	2mix	AC	3	92	3.823916935	0.960605469
Uppsala	2015	Apr	2mix	AC	1	97	3.600388567	0.935214844
Uppsala	2015	Apr	2mix	AC	3	102	3.864227377	0.95625
Uppsala	2016	Apr	2mix	AC	1	92	3.709388003	0.954550781
Uppsala	2016	Apr	2mix	AC	2	102	3.855623182	0.960488281
Uppsala	2016	Apr	2mix	AC	3	71	3.153584274	0.905078125
Uppsala	2016	Aug	2mix	AC	1	113	4.063295416	0.969335938
Uppsala	2016	Aug	2mix	AC	2	102	3.884974977	0.961171875
Uppsala	2016	Aug	2mix	AC	3	90	3.732526534	0.955195313
Uppsala	2016	Nov	2mix	AC	1	118	4.147371376	0.972578125
Uppsala	2016	Nov	2mix	AC	2	104	3.926316332	0.956152344
Uppsala	2016	Nov	2mix	AC	3	102	3.684261572	0.93984375
Uppsala	2017	Apr	2mix	AC	1	100	3.8864612	0.963242188
Uppsala	2017	Apr	2mix	AC	2	100	3.945544735	0.965683594
Uppsala	2017	Apr	2mix	AC	3	111	3.981498313	0.963300781
Uppsala	2014	Apr	2mix	AD	1	99	3.74229849	0.948261719
Uppsala	2014	Apr	2mix	AD	2	107	4.07489259	0.972324219
Uppsala	2015	Apr	2mix	AD	2	89	3.815558723	0.960898438
Uppsala	2015	Apr	2mix	AD	3	81	3.45156537	0.937851563
Uppsala	2016	Apr	2mix	AD	1	105	3.932479576	0.964589844
Uppsala	2016	Apr	2mix	AD	2	95	3.899192766	0.964316406
Uppsala	2016	Apr	2mix	AD	3	93	3.72623452	0.951933594
Uppsala	2016	Aug	2mix	AD	1	105	3.884679125	0.960546875
Uppsala	2016	Aug	2mix	AD	2	102	3.871172469	0.960507813
Uppsala	2016	Aug	2mix	AD	3	87	3.150328901	0.865390625
Uppsala	2016	Nov	2mix	AD	1	112	3.899755241	0.954140625
Uppsala	2016	Nov	2mix	AD	2	85	3.275830824	0.885410156
Uppsala	2016	Nov	2mix	AD	3	87	3.387952219	0.898710938
Uppsala	2017	Apr	2mix	AD	1	102	3.85222222	0.961699219
Uppsala	2017	Apr	2mix	AD	2	99	3.805543517	0.955332031
Uppsala	2017	Apr	2mix	AD	3	93	3.745228179	0.954804688
Uppsala	2014	Apr	2mix	BC	1	121	4.154944124	0.968105469
Uppsala	2014	Apr	2mix	BC	2	105	3.710834841	0.935390625
Uppsala	2014	Apr	2mix	BC	3	73	3.641900768	0.953105469
Uppsala	2015	Apr	2mix	BC	3	106	4.001673155	0.965214844
Uppsala	2016	Apr	2mix	BC	1	99	3.836662267	0.957128906
Uppsala	2016	Apr	2mix	BC	2	81	3.772750838	0.962949219
Uppsala	2016	Apr	2mix	BC	3	78	3.709008451	0.963769531
Uppsala	2016	Aug	2mix	BC	1	87	3.486333	0.928613281
Uppsala	2016	Aug	2mix	BC	2	90	3.792247005	0.959355469
Uppsala	2016	Aug	2mix	BC	3	126	4.174985736	0.966757813
Uppsala	2016	Nov	2mix	BC	1	111	3.973181836	0.961621094
Uppsala	2016	Nov	2mix	BC	2	88	3.635052127	0.950214844
Uppsala	2016	Nov	2mix	BC	3	107	3.946502852	0.963828125
Uppsala	2017	Apr	2mix	BC	1	110	4.005306675	0.966191406
Uppsala	2017	Apr	2mix	BC	2	102	3.772139374	0.954199219
Uppsala	2017	Apr	2mix	BC	3	103	3.801112325	0.942832031
Uppsala	2014	Apr	2mix	BD	1	92	3.808484485	0.958574219
Uppsala	2014	Apr	2mix	BD	3	72	3.54991083	0.951875
Uppsala	2015	Apr	2mix	BD	1	113	4.009315914	0.963984375
Uppsala	2015	Apr	2mix	BD	2	88	3.918045883	0.970585938
Uppsala	2015	Apr	2mix	BD	3	100	3.834248784	0.956113281
Uppsala	2016	Apr	2mix	BD	1	96	3.765740129	0.95625
Uppsala	2016	Apr	2mix	BD	2	93	3.516332047	0.925878906
Uppsala	2016	Apr	2mix	BD	3	95	3.600446869	0.928027344
Uppsala	2016	Aug	2mix	BD	1	106	3.953486806	0.964550781
Uppsala	2016	Aug	2mix	BD	2	98	3.76433363	0.953964844
Uppsala	2016	Aug	2mix	BD	3	104	3.92192935	0.961972656
Uppsala	2016	Nov	2mix	BD	1	93	3.809002623	0.960761719
Uppsala	2016	Nov	2mix	BD	2	102	3.921952865	0.963144531
Uppsala	2016	Nov	2mix	BD	3	87	3.478172081	0.933847656
Uppsala	2017	Apr	2mix	BD	1	117	4.25227994	0.976464844
Uppsala	2017	Apr	2mix	BD	2	108	4.09651962	0.971445313
Uppsala	2017	Apr	2mix	BD	3	124	4.183687939	0.968671875
Uppsala	2014	Apr	2mix	CD	1	90	3.694244808	0.953066406
Uppsala	2014	Apr	2mix	CD	2	94	3.73450673	0.950488281
Uppsala	2014	Apr	2mix	CD	3	84	3.506376052	0.931054688
Uppsala	2015	Apr	2mix	CD	2	77	3.337881218	0.92
Uppsala	2015	Apr	2mix	CD	3	98	3.763946645	0.938769531
Uppsala	2016	Apr	2mix	CD	1	78	3.53507865	0.950703125
Uppsala	2016	Apr	2mix	CD	2	84	3.479925871	0.936289063
Uppsala	2016	Apr	2mix	CD	3	78	3.618362166	0.957382813
Uppsala	2016	Aug	2mix	CD	1	101	3.933574935	0.967207031
Uppsala	2016	Aug	2mix	CD	2	78	3.475169263	0.943984375
Uppsala	2016	Aug	2mix	CD	3	113	4.047169807	0.9653125
Uppsala	2016	Nov	2mix	CD	1	93	3.630364554	0.945761719
Uppsala	2016	Nov	2mix	CD	2	87	3.65199946	0.948496094
Uppsala	2016	Nov	2mix	CD	3	118	4.099473699	0.967382813
Uppsala	2017	Apr	2mix	CD	1	101	3.875876852	0.962207031
Uppsala	2017	Apr	2mix	CD	2	93	3.734658985	0.955664063
Uppsala	2017	Apr	2mix	CD	3	117	3.990516716	0.9615625
Uppsala	2014	Apr	3mix	ABC	1	102	3.720425423	0.939101563
Uppsala	2014	Apr	3mix	ABC	2	101	3.914857798	0.960058594
Uppsala	2015	Apr	3mix	ABC	2	90	3.804677082	0.960878906
Uppsala	2016	Apr	3mix	ABC	1	69	3.366601146	0.942617188
Uppsala	2016	Apr	3mix	ABC	2	91	3.820487196	0.963808594
Uppsala	2016	Apr	3mix	ABC	3	63	3.391448903	0.942382813
Uppsala	2016	Aug	3mix	ABC	1	100	3.89549412	0.962246094
Uppsala	2016	Aug	3mix	ABC	2	93	3.693625143	0.949511719
Uppsala	2016	Aug	3mix	ABC	3	120	4.109791628	0.969785156
Uppsala	2016	Nov	3mix	ABC	1	103	4.00973043	0.969746094
Uppsala	2016	Nov	3mix	ABC	2	96	3.896938098	0.964453125
Uppsala	2016	Nov	3mix	ABC	3	87	3.608895218	0.947753906
Uppsala	2017	Apr	3mix	ABC	1	102	3.875804799	0.96109375
Uppsala	2017	Apr	3mix	ABC	2	99	3.785461138	0.949023438
Uppsala	2017	Apr	3mix	ABC	3	110	4.154277326	0.975429688
Uppsala	2014	Apr	3mix	ABD	1	105	3.967346601	0.962910156
Uppsala	2014	Apr	3mix	ABD	2	97	3.674812849	0.944140625
Uppsala	2014	Apr	3mix	ABD	3	81	3.679217333	0.955761719
Uppsala	2015	Apr	3mix	ABD	1	78	3.667905503	0.958378906
Uppsala	2015	Apr	3mix	ABD	2	77	3.199302779	0.885703125
Uppsala	2015	Apr	3mix	ABD	3	99	3.779641319	0.952578125
Uppsala	2016	Apr	3mix	ABD	1	84	3.679608849	0.957910156
Uppsala	2016	Apr	3mix	ABD	2	89	3.5997307	0.947363281
Uppsala	2016	Apr	3mix	ABD	3	89	3.753266057	0.960605469
Uppsala	2016	Aug	3mix	ABD	1	109	3.862755371	0.953046875
Uppsala	2016	Aug	3mix	ABD	2	90	3.685927297	0.956621094
Uppsala	2016	Aug	3mix	ABD	3	104	3.887099154	0.955234375
Uppsala	2016	Nov	3mix	ABD	1	78	3.247724987	0.902304688
Uppsala	2016	Nov	3mix	ABD	2	102	3.960573832	0.96671875
Uppsala	2016	Nov	3mix	ABD	3	103	3.739581285	0.942929688
Uppsala	2017	Apr	3mix	ABD	1	90	3.553884193	0.944355469
Uppsala	2017	Apr	3mix	ABD	2	106	4.023979347	0.969746094
Uppsala	2017	Apr	3mix	ABD	3	99	4.015694304	0.970527344
Uppsala	2014	Apr	3mix	ACD	1	113	4.038751655	0.966445313
Uppsala	2014	Apr	3mix	ACD	2	82	3.683605309	0.954628906
Uppsala	2015	Apr	3mix	ACD	1	80	3.341417817	0.920253906
Uppsala	2015	Apr	3mix	ACD	2	75	3.495329603	0.942539063
Uppsala	2015	Apr	3mix	ACD	3	111	4.029977701	0.958496094
Uppsala	2016	Apr	3mix	ACD	1	110	3.930224472	0.961269531
Uppsala	2016	Apr	3mix	ACD	2	90	3.679211723	0.944082031
Uppsala	2016	Apr	3mix	ACD	3	53	2.292321182	0.723320313
Uppsala	2016	Aug	3mix	ACD	1	106	3.90971417	0.962558594
Uppsala	2016	Aug	3mix	ACD	2	118	4.185269605	0.973613281
Uppsala	2016	Aug	3mix	ACD	3	104	3.950082129	0.960488281
Uppsala	2016	Nov	3mix	ACD	1	114	4.036350305	0.966171875
Uppsala	2016	Nov	3mix	ACD	2	92	3.501952771	0.931503906
Uppsala	2016	Nov	3mix	ACD	3	108	3.801767304	0.9325
Uppsala	2017	Apr	3mix	ACD	1	101	3.852916586	0.959726563
Uppsala	2017	Apr	3mix	ACD	2	110	3.840529442	0.955722656
Uppsala	2017	Apr	3mix	ACD	3	101	3.900031993	0.959433594
Uppsala	2014	Apr	3mix	BCD	1	88	3.739744661	0.959101563
Uppsala	2014	Apr	3mix	BCD	2	104	3.8549665	0.955371094
Uppsala	2014	Apr	3mix	BCD	3	100	4.083541056	0.972226563
Uppsala	2015	Apr	3mix	BCD	1	94	3.740727761	0.953320313
Uppsala	2015	Apr	3mix	BCD	2	86	3.632939146	0.947421875
Uppsala	2015	Apr	3mix	BCD	3	111	3.908615876	0.95515625
Uppsala	2016	Apr	3mix	BCD	1	81	3.529211216	0.940917969
Uppsala	2016	Apr	3mix	BCD	2	102	3.919297189	0.963984375
Uppsala	2016	Apr	3mix	BCD	3	100	3.890939944	0.962519531
Uppsala	2016	Aug	3mix	BCD	1	96	3.892922872	0.964296875
Uppsala	2016	Aug	3mix	BCD	2	87	3.611621359	0.937890625
Uppsala	2016	Aug	3mix	BCD	3	93	3.828544122	0.965039063
Uppsala	2016	Nov	3mix	BCD	1	92	3.558981657	0.934316406
Uppsala	2016	Nov	3mix	BCD	2	91	3.752136472	0.943847656
Uppsala	2016	Nov	3mix	BCD	3	96	3.729982042	0.94953125
Uppsala	2017	Apr	3mix	BCD	1	93	3.757818834	0.956425781
Uppsala	2017	Apr	3mix	BCD	2	91	3.578423832	0.931875
Uppsala	2017	Apr	3mix	BCD	3	105	3.762247739	0.950878906
Uppsala	2014	Apr	4mix	ABCD	1	111	3.932341299	0.952949219
Uppsala	2014	Apr	4mix	ABCD	2	94	3.711883278	0.952128906
Uppsala	2014	Apr	4mix	ABCD	3	74	3.466599559	0.942265625
Uppsala	2015	Apr	4mix	ABCD	1	85	3.727637274	0.955058594
Uppsala	2015	Apr	4mix	ABCD	2	63	3.362585386	0.9303125
Uppsala	2015	Apr	4mix	ABCD	3	99	3.846414547	0.959316406
Uppsala	2016	Apr	4mix	ABCD	1	89	3.761463136	0.96
Uppsala	2016	Apr	4mix	ABCD	2	93	3.813610464	0.959179688
Uppsala	2016	Aug	4mix	ABCD	1	113	3.968983056	0.963808594
Uppsala	2016	Aug	4mix	ABCD	2	91	3.735444581	0.950742188
Uppsala	2016	Aug	4mix	ABCD	3	93	3.72191641	0.948476563
Uppsala	2016	Nov	4mix	ABCD	1	103	3.954529051	0.964238281
Uppsala	2016	Nov	4mix	ABCD	2	91	3.554920575	0.934902344
Uppsala	2016	Nov	4mix	ABCD	3	101	3.827895959	0.95828125
Uppsala	2017	Apr	4mix	ABCD	3	98	3.698070919	0.946679688
Uppsala	2017	Apr	4mix	ABCD	1	88	3.450899482	0.915214844
Uppsala	2017	Apr	4mix	ABCD	2	98	3.711899989	0.950820313
Rostock	2014	Apr	1mono	C	1	61	3.17416839	0.908164063
Rostock	2014	Apr	1mono	C	2	66	3.393308285	0.943925781
Rostock	2014	Apr	1mono	C	3	51	2.653875555	0.841914063
Rostock	2015	Apr	1mono	C	1	66	3.097519964	0.8909375
Rostock	2015	Apr	1mono	C	2	61	3.183892022	0.906972656
Rostock	2015	Apr	1mono	C	3	76	3.337343958	0.920429688
Rostock	2016	Apr	1mono	C	1	76	3.552260058	0.937871094
Rostock	2016	Apr	1mono	C	2	78	3.465586283	0.917148438
Rostock	2016	Aug	1mono	C	1	66	3.126537801	0.894628906
Rostock	2016	Aug	1mono	C	2	77	3.61271626	0.944101563
Rostock	2016	Aug	1mono	C	3	46	2.559191449	0.825683594
Rostock	2016	Nov	1mono	C	1	72	3.36225754	0.920527344
Rostock	2016	Nov	1mono	C	2	82	3.76786094	0.958652344
Rostock	2017	Apr	1mono	C	3	73	3.435048721	0.929921875
Rostock	2017	Apr	1mono	C	1	79	3.529020923	0.926445313
Rostock	2017	Apr	1mono	C	2	83	3.888593921	0.969101563
Rostock	2014	Apr	1mono	D	1	63	3.102620786	0.904824219
Rostock	2014	Apr	1mono	D	2	69	3.219724607	0.911367188
Rostock	2015	Apr	1mono	D	1	67	3.395982967	0.927167969
Rostock	2015	Apr	1mono	D	2	57	2.97034717	0.892675781
Rostock	2015	Apr	1mono	D	3	80	3.573614515	0.939199219
Rostock	2016	Apr	1mono	D	1	64	3.231397525	0.909980469
Rostock	2016	Apr	1mono	D	3	63	3.07383714	0.894140625
Rostock	2016	Aug	1mono	D	1	62	2.880240266	0.848125
Rostock	2016	Aug	1mono	D	2	40	2.195851008	0.7759375
Rostock	2016	Aug	1mono	D	3	67	3.134839948	0.89703125
Rostock	2016	Nov	1mono	D	2	64	3.213053071	0.917363281
Rostock	2016	Nov	1mono	D	3	80	3.575013038	0.936738281
Rostock	2017	Apr	1mono	D	1	89	3.990400053	0.973339844
Rostock	2017	Apr	1mono	D	2	70	3.451228578	0.939316406
Rostock	2017	Apr	1mono	D	3	74	3.66307422	0.959140625
Rostock	2014	Apr	2mix	CD	1	56	2.707009781	0.810644531
Rostock	2014	Apr	2mix	CD	2	53	2.784120152	0.871035156
Rostock	2014	Apr	2mix	CD	3	62	3.300673506	0.932539063
Rostock	2015	Apr	2mix	CD	1	85	3.840213931	0.964277344
Rostock	2015	Apr	2mix	CD	2	71	3.147572785	0.883496094
Rostock	2015	Apr	2mix	CD	3	68	3.151596957	0.893398438
Rostock	2016	Apr	2mix	CD	2	73	3.426445447	0.936796875
Rostock	2016	Aug	2mix	CD	1	80	3.689587776	0.956679688
Rostock	2016	Aug	2mix	CD	3	92	3.83922641	0.953632813
Rostock	2016	Nov	2mix	CD	1	55	2.441295386	0.725332031
Rostock	2016	Nov	2mix	CD	2	76	3.693256984	0.960371094
Rostock	2016	Nov	2mix	CD	3	67	3.457245493	0.943730469
Rostock	2017	Apr	2mix	CD	1	74	3.512582169	0.945039063
Rostock	2017	Apr	2mix	CD	2	55	3.135864145	0.906445313
Rostock	2017	Apr	2mix	CD	3	71	3.327670999	0.920898438
