# Supplementary material for: Site-Dependent Relationships Between Fungal Community Composition, Plant Genotypic Diversity and Environmental Drivers in a Salix Biomass System
Source: Front Fungal Biol. 2021 Aug 13;2:671270. doi: 10.3389/ffunb.2021.671270 (PMC10512226; doi:10.3389/ffunb.2021.671270)
Supplement: Supplementary file 7 [file Table_7.xlsx]

## Sheet: Table S7
Table S7. Summary of statistical differences in soil fungal biomass in 2017
1 Fungal biomass (mg/g soil) was estimated from esterified ergosterol concentrations
2 Genotypes "Loden" (C), "Tora" (D) and their mixture (CD) in Uppsala and Rostock were tested together
3 Genotypes "Loden" (C), "Tora" (D) and their mixture (CD) in Rostock were tested
4 All four genotypes, "Björn" (A), "Jorr" (B), "Loden" (C) and "Tora" (D), and their mixtures in Uppsala were tested
			Fungal biomass 1
Variables		Rostock & Uppsala 2	Rostock 3	Uppsala 4
Site		***
	Rostock	a
	Uppsala	b
Diversity level		ns	ns	ns
Genotype mixture		ns	ns	ns
Block		**	ns	**
	1	b	a	b
	2	b	a	b
	3	a	a	a
Interaction effects
Site:Genotype mixture		ns	ns	ns
Block:Genotype mixture		*	ns	ns
Asterisks show results of an ANOVA model with significance levels: ns = not significant, *p<0.05, **p<0.01 and ***p<0.001. Different letters indicate statistical difference (p<0.05) according to Tukey test.
