# Supplementary material for: Site-Dependent Relationships Between Fungal Community Composition, Plant Genotypic Diversity and Environmental Drivers in a Salix Biomass System
Source: Front Fungal Biol. 2021 Aug 13;2:671270. doi: 10.3389/ffunb.2021.671270 (PMC10512226; doi:10.3389/ffunb.2021.671270)
Supplement: Supplementary file 8 [file Table_8.xlsx]

## Sheet: Table S8
Table S8. Summary of the statistical differences in fungal diversity (species richness, Shannon-Wiener index and Simpson's index of diversity 1-D) based on rarefied data from all study-level species hypotheses (SHs)
1 Count of the total number of taxa per sample
2 Shannon-Wiener index indicates number of species and sample evenness, high value corresponds to high diversity
3 Simpson's index of diversity 1-D indicates the number of present species and the relative abundance of each species, high values corresponds to high diversity
4 Genotypes "Loden" (C), "Tora" (D) and their mixture (CD) in Uppsala and Rostock were tested together
5 Genotypes "Loden" (C), "Tora" (D) and their mixture (CD) in Rostock were tested
6 All four genotypes, "Björn" (A), "Jorr" (B), "Loden" (C) and "Tora" (D), and their mixtures in Uppsala were tested
		Richness 1			Shannon-Wiener 2			Simpson's 3
Variables		Rostock & Uppsala 4	Rostock 5	Uppsala 6	Rostock & Uppsala 4	Rostock 5	Uppsala 6	Rostock & Uppsala 4	Rostock 5	Uppsala 6
Site		***			***			***
	Rostock	a			a			a
	Uppsala	b			b			b
Year		**	*	***	**	*	**	**	*	ns
	2014	a	a	ab	a	a	ab	a	a	a
	2015	a	ab	a	a	ab	a	a	ab	a
	2016	ab	ab	a	ab	ab	a	a	ab	a
	2017	b	b	b	b	b	b	b	b	a
Diversity level		ns	ns	ns	ns	ns	ns	ns	ns	ns
Genotype mixture		ns	ns	ns		ns	ns		ns	ns
Block		ns	ns	ns	ns	ns	ns	ns	ns	ns
	1	a	a	a	a	a	a	a	a	a
	2	a	a	a	a	a	a	a	a	a
	3	a	a	a	a	a	a	a	a	a
Month (in 2016)		ns	ns	***	ns	ns	**	ns	ns	ns
	April	a	a	a	a	a	a	a	a	a
	Aug	a	a	b	a	a	b	a	a	a
	Nov	a	a	b	a	a	ab	a	a	a
Interaction effects
Site : Year		ns			ns			*
Site : Genotype		ns			ns			ns
Site : Block		ns			ns			ns
Site : Month (in 2016)		ns			ns			ns
Year : Genotype		ns	ns	ns	ns	ns	ns	*	ns	ns
Block : Month (in 2016)		ns	ns	*	ns	ns	ns	ns	ns	ns
Block : Year		ns	ns	**	ns	ns	*	ns	ns	ns
Year : Culture		ns			ns			ns
Asterisks show results of an ANOVA model with significance levels: ns = not significant, *p<0.05, **p<0.01 and ***p<0.001. Different letters indicate statistical difference (p<0.05) according to Tukey test.
